# Supplementary material for: GSTM3 and GSTP1: novel players driving tumor progression in cervical cancer
Source: Oncotarget. 2018 Apr 24;9(31):21696–714. doi: 10.18632/oncotarget.24796 (PMC5955133; doi:10.18632/oncotarget.24796)
Supplement: Supplementary file 2 [file oncotarget-09-21696-s002.xlsx]

## Sheet: Sheet1
Supplemental Table 2. Total proteins expressed in HeLa tumors (30, 45 and 50 days)
HeLa	ID Swissprot	MASCOT Score	p-value	Standard spot number (SSP)	Mean T30	SD T30	CV	Mean T45	SD T45	CV	Mean T50	SD T50	CV	T30-1	T30-2	T30-3	T45-1	T45-2	T45-3	T50-1	T50-2	T50-3
Constant	ANXA1_HUMAN	134	2.1e-08	2325	1865.1	819.005	0.439121	2226.47	284.472	0.127768	1785.3	39.5061	0.0221285	1583.3	1224.2	2787.8	2517.2	1948.7	2213.5	1825.2	1746.2	1784.5
	ANXA3_HUMAN	148	1e-10	5222	1776.4	678.021	0.381682	2754.67	669.958	0.243209	2323.1	255.28	0.109888	1430.6	1341	2557.6	3441.7	2719.1	2103.2	2383.3	2043.1	2542.9
	ANXA5_HUMAN	65	0.021	7227	3509.67	1532.51	0.436655	5106.23	748.527	0.146591	5059.8	1342.72	0.265371	2426.3	2839.6	5263.1	5956.3	4816.6	4545.8	5806.6	5863.1	3509.7
	ATPB_HUMAN	126	2e-05	7528	4676.1	1227.22	0.262445	5893.3	3038.6	0.515602	6607.03	586.692	0.0887981	3585.7	4437.5	6005.1	2811.9	5980.8	8887.2	6985.5	6904.4	5931.2
	BGH3_HUMAN	135	6.2e-07	1624	2941.37	771.911	0.262433	3644.3	1054.03	0.289226	4388.03	2202.49	0.501931	2999.8	2141.9	3682.4	2737	3395.4	4800.5	5229.8	6045.5	1888.8
	CH60_HUMAN	74	0.0033	6643	8456.13	2667.74	0.31548	12558.2	1254.27	0.0998765	15212.8	6054.17	0.397966	9991.6	5375.7	10001.1	13901.5	12355.3	11417.7	18051.9	19325.6	8260.8
	CLIC1_HUMAN	80	0.0048	6224	2528.2	1109.72	0.438938	2360.33	269.005	0.113969	2022.97	320.653	0.158506	2188	1628.4	3768.2	2425.6	2590.7	2064.7	2332.2	2044.7	1692
	CP21A_HUMAN	67	0.0037	4222	1317.07	179.96	0.136637	1374.17	140.955	0.102575	1284.9	224.598	0.174798	1121.3	1354.6	1475.3	1307.4	1536.1	1279	1387.7	1439.7	1027.3
	DHE3_HUMAN	150	2.5e-08	1528	4476.6	3156.85	0.705188	6127.2	1702.82	0.277912	3780.67	1017.12	0.269031	7936.3	1752.5	3741	8092.4	5200.3	5088.9	4244.6	4483.1	2614.3
	EF2_HUMAN	178	3.9e-11	1724	2862.37	956.681	0.334227	2660.07	556.693	0.209278	4106.03	1962.39	0.477929	2673.2	2014.4	3899.5	3245.4	2597.5	2137.3	4844.2	5592.3	1881.6
	EIF3I_HUMAN	81	0.0046	5322	3242.8	1123.89	0.346581	2258.57	81.7729	0.0362057	2238.73	175.589	0.0784325	2518.3	2672.6	4537.5	2251.6	2343.6	2180.5	2391.7	2277.5	2047
	ENOA_HUMAN	92	3.8e-05	2427	11405	1659.64	0.145519	14828.6	712.122	0.0480235	15107.9	2462.03	0.162963	11813.2	9579.3	12822.4	15650.5	14439.5	14395.8	15980.4	17014.8	12328.4
	FSCN1_HUMAN	126	2e-05	1529	2592.37	861.467	0.332309	4878.5	4689.14	0.961186	2408.47	839.433	0.348534	2630	1712.7	3434.4	10287.1	2394.1	1954.3	2730.5	3039.2	1455.7
	GDIB_HUMAN	83	0.00034	3528	1262.07	154.31	0.122268	1209.37	172.58	0.142703	1158.23	225.931	0.195065	1440.2	1169.4	1176.6	1408.4	1118.4	1101.3	1366.6	1190	918.1
	GRDN_HUMAN	73	0.0035	8529	1755.97	571.33	0.325365	1883.07	148.818	0.0790297	1556.73	165.34	0.10621	1514.4	1345.1	2408.4	1999.5	1934.3	1715.4	1505.6	1423	1741.6
	GRP78_HUMAN	189	8.2e-15	7612	6064.57	4459.72	0.735373	5984.5	3058.16	0.511014	1727.33	1177.12	0.681467	2923.3	11169.1	4101.3	2455.6	7860.8	7637.1	1167.4	934.7	3079.9
	GSTO1_HUMAN	89	0.00068	3224	1722.73	563.942	0.327353	2172.73	61.9206	0.028499	1924.13	266.207	0.138352	1386.5	1407.9	2373.8	2230.7	2180	2107.5	2215.1	1864.5	1692.8
	HSP71A_HUMAN	78	0.00094	5637	8999.17	873.769	0.0970944	9924.87	437.077	0.0440386	10809.7	1693.69	0.156683	8498.2	8491.2	10008.1	9471.9	9958.6	10344.1	11597.5	11966	8865.6
	HSPB1_HUMAN	136	1.4e-08	4127	2667.37	1320.98	0.495237	2922.7	185.956	0.0636247	3385.33	712.243	0.210391	1545.7	2333	4123.4	3125.3	2883	2759.8	3551.8	3999.6	2604.6
	K1C17_HUMAN	102	2.6e-11	7436	6685.2	998.067	0.149295	7872.13	2069.55	0.262895	4320.1	1038.29	0.240339	5539.2	7152.6	7363.8	5482.5	9050.6	9083.3	4998.3	4837.2	3124.8
	K2C8_HUMAN	98	3.4e-12	4529	5006.7	1884.92	0.37648	7150.3	256.669	0.0358963	5023.8	1171.98	0.233286	3051.7	5155.7	6812.7	7282.2	6854.5	7314.2	4975.9	6219	3876.5
	PDIA3_HUMAN	165	1.7e-11	4627	4127.73	879.899	0.213168	5911.9	1046.01	0.176933	5440.57	2264.07	0.416146	3271	5029.1	4083.1	6680	4720.6	6335.1	6648.4	6844.6	2828.7
	PGAM1_HUMAN	73	0.0035	1126	2798.63	1034.33	0.369584	3264.13	61.0041	0.0186892	2478.2	575.119	0.232071	2614.4	1868.8	3912.7	3194	3293.5	3304.9	2198.2	3139.7	2096.7
	PHB_HUMAN	136	1.4e-08	5225	3560.77	1653.04	0.464237	3925.7	772.731	0.196839	3417	577.411	0.168982	2451.1	2770.6	5460.6	4817.2	3447.8	3512.1	3803.9	3693.8	2753.3
	PKHA2_HUMAN	66	0.023	7629	1744.07	397.371	0.227842	1993.9	354.654	0.17787	1760.73	312.558	0.177516	1771.7	1333.6	2126.9	2326.8	2034	1620.9	2062.5	1781.3	1438.4
	PRDX2_HUMAN	75	0.019	5134	3462	538.534	0.155556	4914.57	1090.03	0.221796	4166.27	642.562	0.15423	2841.6	3808.9	3735.5	5920.6	5066.6	3756.5	4509	4564.8	3425
	PRDX4_HUMAN	107	1.1e-05	5133	1860.23	352.628	0.189561	2515.87	273.669	0.108777	1868.37	397.45	0.212726	1628	1686.7	2266	2302.1	2824.3	2421.2	2159.7	2029.8	1415.6
	PSA1_HUMAN	73	0.021	3225	2592.9	1508.84	0.581912	2207.73	664.565	0.301017	2167.87	264.933	0.122209	1370.7	2128.7	4279.3	1969.4	2958.6	1695.2	1887	2203.3	2413.3
	PSA5_HUMAN	81	0.004	8144	2322.7	1322.27	0.569282	2340.57	241.262	0.103079	1926.6	370.912	0.192522	1473.7	1648.2	3846.2	2364.1	2569.2	2088.4	2272.9	1971.7	1535.2
	PSB4_HUMAN	85	0.0018	4129	1923.63	1161.28	0.603693	1903.17	307.785	0.161723	1294.6	379.348	0.293023	717.3	2019.7	3033.9	1609.3	2223.2	1877	1644.6	1347.7	891.5
	RAN_HUMAN	73	0.026	1125	5142.33	2118.8	0.412031	6325.8	1256.09	0.198566	5832.33	987.679	0.169345	3898.5	3939.7	7588.8	5346.5	7742	5888.9	5780.3	6845	4871.7
	RUVB1_HUMAN	85	0.0018	2531	947.333	620.204	0.654684	1278.13	125.259	0.0980011	938.2	206.273	0.21986	642.1	538.9	1661	1420.8	1186.2	1227.4	1097.5	1011.9	705.2
	TCPZ_HUMAN	109	8.2e-07	3634	1870.3	393.099	0.21018	2108	209.417	0.0993438	2570.87	841.551	0.327341	1730	1566.6	2314.3	2322.7	1904.3	2097	3173.1	2930.2	1609.3
	TPIS_HUMAN	102	4.1e-06	1123	6009.8	2255.02	0.375224	6574.37	1320.25	0.200817	6890.77	1327.15	0.192598	5304.4	4191.8	8533.2	8076	5595.8	6051.3	6193.8	8421.2	6057.3
down-regulated	ACTS_HUMAN	172	4.1e-13	6431	50982.2	10963.9	0.344468	36467	8420.39	0.230904	23297.7	2882.68	0.123733	61194.1	39395.9	52356.5	44564.3	37079.7	27757	22316.3	21033.8	26542.9
	ANXA2_HUMAN	68	0.0099	1320	6825.27	2969.09	0.435015	4791.33	2121.86	0.442854	3212.5	1185.08	0.368895	5838.1	4475.5	10162.2	6568.3	5363.7	2442	1873.4	3638.1	4126
	DDX3X_HUMAN	104	2.6e-06	2724	1637.73	304.152	0.185715	1261.77	518.412	0.410862	1023.97	165.848	0.161966	1742.7	1295	1875.5	853.4	1845	1086.9	958.8	900.6	1212.5
	IF4A1_HUMAN	134	2.9e-09	5426	6004.87	948.732	0.157994	2225.27	232.93	0.104675	1556.17	410.785	0.263972	6268.5	4952.2	6793.9	1967.6	2287.3	2420.9	1529.8	1979.5	1159.2
	TPM3_HUMAN	65	0.02	8248	4614.03	767.057	0.166244	4343.53	1474.16	0.339392	3654.07	637.682	0.174513	3856.1	4596.1	5389.9	5987.9	3902.4	3140.3	4113.9	3922.2	2926.1
	TPM4_HUMAN	106	1.6e-06	8247	2589.8	663.464	0.256183	2162.1	799.301	0.369687	1467.47	191.81	0.130708	2208.2	2205.3	3355.9	2920	1327	2239.3	1502.1	1260.7	1639.6
	VIME_HUMAN	171	4.3e-12	6525	9236.07	4031.27	0.43647	14943.1	1489.9	0.0997045	3913.6	900.584	0.230116	13386	8987.2	5335	15210.1	13337.8	16281.5	4163	4663.2	2914.6
Up-regulated	G3P_HUMAN	79	0.00084	321	3421.77	830.031	0.242574	4287.07	756.808	0.176533	4925.57	343.552	0.0697488	2969.7	2915.9	4379.7	3494.9	4363.6	5002.7	5290.7	4608.7	4877.3
	GSTM3_HUMAN	81	0.00057	6128	1727.23	223.803	0.129573	2855.7	449.85	0.157527	3221.23	429.394	0.133301	1653.5	1549.6	1978.6	2464.6	3347.3	2755.2	3412.8	3521.5	2729.4
	LDHB_HUMAN	106	1.4e-05	4318	2509.73	671.763	0.267663	4786.73	233.605	0.0488026	5797.53	2034.85	0.350985	1735.2	2860.4	2933.6	4538.2	4820.2	5001.8	6683.5	7239.2	3469.9
Oscillate	HSP7C_HUMAN	134	2.6e-09	6640	4191.5	2269.37	0.541423	9750.03	395.663	0.0405807	5466.4	341.616	0.0624938	5997.6	1644.2	4932.7	9296.3	10023.2	9930.6	5197.2	5351.3	5850.7
	TPM2_HUMAN	71	0.0053	8328	5344.93	1993.16	0.372906	393.833	370.671	0.941188	1554.67	2151.53	1.38392	4868.6	3633.1	7533.1	735.9	0	445.6	0	653.8	4010.2
