# Supplementary material for: GSTM3 and GSTP1: novel players driving tumor progression in cervical cancer
Source: Oncotarget. 2018 Apr 24;9(31):21696–714. doi: 10.18632/oncotarget.24796 (PMC5955133; doi:10.18632/oncotarget.24796)
Supplement: Supplementary file 3 [file oncotarget-09-21696-s003.xlsx]

## Sheet: Sheet1
Supplemental Table 3. Total proteins expressed in SiHa tumors (30, 45 and 50 days)
SiHa	ID Swissprot	MASCOT Score	p-value	Standard spot number (SSP)	Mean T30	SD T30	CV T30	Mean T45	SD T45	CV T45	Mean T50	SD T50	CV T50	T30-1	T30-2	T30-3	T45-1	T45-2	T45-3	T50-1	T50-2	T50-3
Constant	ACTS_HUMAN	122	3.7e-07	6320	38672.9	12109.6	0.31313	32128.6	4010.37	0.124822	34333	2117.95	0.0616886	32620.9	52615.5	30782.2	28266.9	36272.7	31846.1	34201.7	36513.5	32283.7
	ACTG_HUMAN	107	4e-07	6107	310.433	150.727	0.485538	286.433	105.634	0.368793	447	72.4207	0.162015	179.7	276.3	475.3	164.5	350.2	344.6	527.6	426	387.4
	ANXA1_HUMAN	132	3.4e-08	1224	3621.63	923.535	0.255005	3057.57	419.432	0.137178	3517.53	349.088	0.0992421	2610.9	4421.5	3832.5	2579.2	3362.3	3231.2	3613.5	3808.6	3130.5
	ANXA5_HUMAN	102	4.1e-06	7219	3587.8	654.459	0.182412	4171.63	670.865	0.160816	3489.53	559.675	0.160387	2834.2	3915.8	4013.4	3646.2	4927.3	3941.4	3978.7	3610.7	2879.2
	BGH3_HUMAN	83	0.00036	618	2273.73	515.34	0.226649	1985.43	443.087	0.223169	2393.33	391.713	0.163669	2860.8	1896	2064.4	1907	1586.8	2462.5	2832.4	2267.9	2079.7
	CH60_HUMAN	122	3.7e-07	6523	6878.37	730.473	0.106199	7829.8	1802.77	0.230245	5622.3	994.248	0.17684	6042	7201.9	7391.2	6315.4	9823.9	7350.1	6759.1	5192.8	4915
	DHE3_HUMAN	80	0.00074	414	2640.43	522.862	0.198021	1797.27	247.717	0.13783	2139.9	333.635	0.155912	3112.6	2730.2	2078.5	2043.3	1547.9	1800.6	2217.2	2428.1	1774.4
	EF2_HUMAN	184	2.6e-14	808	2165.43	109.989	0.0507932	2250.53	568.243	0.252493	1840.63	347.815	0.188965	2270.1	2175.4	2050.8	2906.5	1909.1	1936	1465.6	1903.7	2152.6
	FSCN1_HUMAN	108	8.6e-06	415	2368.73	562.974	0.237669	2136.6	681.362	0.3189	3003.27	418.873	0.139473	2650.6	2735.1	1720.5	2167.1	1440.5	2802.2	3317	3165.2	2527.6
	HNRH3_HUMAN	153	2.7e-10	1225	1827.2	273.284	0.149565	1471.17	96.3072	0.0654632	1547.5	375.96	0.242947	1863.7	2080.4	1537.5	1475	1373	1565.5	1827.1	1695.3	1120.1
	HSP71_HUMAN	183	2.7e-13	5608	25594.1	3780.18	0.147697	20830.2	1472.3	0.0706811	22524.2	3422.15	0.151932	21568.7	29068.6	26145	22383.5	20652.1	19455.1	24469.8	24530	18572.8
	HSP7C_HUMAN	134	2.6e-09	6728	30144.8	2193.76	0.072774	26819.9	1890.32	0.070482	24420.6	4543.62	0.186057	27991.5	32376.9	30066.1	25176.7	26397.3	28885.8	28174.1	25718.5	19369.3
	K1C17_HUMAN	192	2.6e-10	7428	14701	2712.26	0.184496	13857.9	1202.35	0.0867628	12488.9	1254.08	0.100416	15575.6	16868	11659.3	15123.8	13718.8	12731.2	13120	13302	11044.6
	LDHB_HUMAN	111	5.2e-07	4231	2533.37	744.359	0.293822	2168.33	86.7865	0.0400245	2046.77	331.85	0.162134	2345.7	3353.6	1900.8	2071.8	2239.9	2193.3	2426	1904.7	1809.6
	PCNA_HUMAN	114	2.6e-07	8214	3886.47	1071.27	0.27564	3254.73	217.407	0.0667971	2526.83	531.557	0.210365	3007.7	3571.9	5079.8	3478.5	3241.4	3044.3	3065.7	2511.9	2002.9
	PDIA3_HUMAN	135	1.7e-08	4524	18853.2	1215.36	0.0644642	15363.2	899.163	0.0585272	16914	1991.38	0.117736	19498.5	17451.3	19609.8	16249.5	15388.3	14451.7	17538	18518.6	14685.3
	PHB_HUMAN	131	5.2e-09	5132	2585.33	589.623	0.228065	2697.03	403.672	0.149672	2611.73	891.492	0.341341	2135.7	3252.9	2367.4	2295.8	2692.2	3103.1	3620.6	1930.1	2284.5
	PRDX4_HUMAN	80	0.00074	4125	1115.17	169.312	0.151827	1170.77	170.054	0.14525	977.6	252.648	0.258437	1094.9	1293.7	956.9	1064.5	1366.9	1080.9	1205.8	1020.9	706.1
	PSB4_HUMAN	75	0.0022	4124	679.567	196.003	0.288424	884.633	173.898	0.196576	1059.23	219.825	0.207532	755.8	826	456.9	861.6	1068.9	723.4	1311.1	960.6	906
	PSA1_HUMAN	90	2.3e-05	1123	1248.93	307.171	0.245947	1609.87	136.028	0.0844963	1075.2	331.267	0.308098	1068	1603.6	1075.2	1525.7	1766.8	1537.1	1373.7	1133.1	718.8
down-regulated	ATPB_HUMAN	174	1.3e-12	7429	4633.6	708.411	0.152886	4806.33	780.84	0.162461	2889.47	286.177	0.0990414	3992.1	5393.9	4514.8	4623.4	5662.4	4133.2	2979.5	3119.8	2569.1
	DDX3X_HUMAN	134	2.1e-08	616	2101.83	487.086	0.231744	1312.73	76.8261	0.0585238	1314.57	253.173	0.19259	2664	1835.9	1805.6	1244.6	1396	1297.6	1437.5	1482.8	1023.4
	GRP75_HUMAN	75	0.0022	5616	3316.5	562.633	0.169647	3077.1	465.156	0.151167	1818.2	329.999	0.181497	2773.5	3896.9	3279.1	3488.6	2572.4	3170.3	1716.8	2187	1550.8
	K1C17_HUMAN	176	3.3e-12	7427	17383.9	2609.6	0.150116	14693.6	1421.69	0.0967558	12178.8	480.774	0.0394764	14944.8	17071	20135.8	16135.2	14652.8	13292.7	12259.6	12614	11662.7
	RUVB1_HUMAN	137	1.1e-08	2416	1558.97	331.119	0.212397	1208.17	49.2581	0.040771	775.367	75.4169	0.0972661	1359.9	1941.2	1375.8	1241.6	1151.6	1231.3	820.4	817.4	688.3
	TPM4_HUMAN	106	1.6e-06	8217	2460.47	282.687	0.114892	2057.77	366.844	0.178273	1904.4	147.798	0.0776088	2184.7	2447.1	2749.6	2476.9	1901.3	1795.1	1797.7	2073.1	1842.4
	TCPZ_HUMAN	158	8.6e-11	2522	2391.67	249.595	0.10436	2042.13	117.595	0.0575846	1279.07	76.2253	0.0595945	2263.6	2232.1	2679.3	2050.9	2155.1	1920.4	1346	1295.1	1196.1
	VIME_HUMAN	147	1.3e-10	7519	4466.83	1602.48	0.358752	4439.43	610.378	0.13749	1479.73	212.306	0.143476	6316.5	3586.8	3497.2	4270.1	3931.6	5116.6	1407.2	1313.2	1718.8
up-regulated	ACTB_HUMAN	101	4e-06	6110	625.2	144.365	0.230911	1295.33	61.5989	0.0475545	2354.73	323.611	0.13743	616.1	773.9	485.6	1255.7	1366.3	1264	2691.1	2045.6	2327.5
	ANXA3_HUMAN	168	8.6e-12	4230	827.8	143.914	0.173851	715.233	114.984	0.160765	1149.93	28.0682	0.0244085	676.1	844.9	962.4	847.2	636.6	661.9	1151.1	1177.4	1121.3
	CLIC1_HUMAN	83	0.00036	7114	464.9	161.038	0.346393	1562.1	590.449	0.377984	1782.03	443.708	0.24899	321.1	638.9	434.7	882.2	1946	1858.1	2261.5	1385.9	1698.7
	EIF3I_HUMAN	99	7.5e-05	5226	757.033	240.094	0.317151	827.367	163.997	0.198216	1418.23	325.819	0.229736	484.3	850.3	936.5	642.4	884.7	955	1794.4	1224.5	1235.8
	ENOA_HUMAN	81	0.00021	413	13972.8	2948.32	0.211005	22504.5	2187.51	0.0972032	42801.3	1634.96	0.0381989	13067.8	17267.5	11583	20008.4	24087.8	23417.2	43938.9	40927.7	43537.3
	ENOA_HUMAN*	114	2.6e-07	1423	2896.87	943.627	0.325741	5586.13	1169.98	0.209443	7411.3	1482.1	0.199978	2509.1	3972.6	2208.9	5104.8	6920	4733.6	6101.3	7112.6	9020
	GSTP1_HUMAN	74	0.0054	5125	1487.63	415.554	0.279339	3905.73	671.054	0.171813	4307.23	411.65	0.0955718	1019.7	1813.6	1629.6	3202.1	3976.5	4538.6	4719	3895.7	4307
	GRP78_HUMAN	154	2.6e-11	7734	975.833	219.274	0.224704	832.733	85.1161	0.102213	5417.27	931.485	0.171947	925.8	785.9	1215.8	739.8	906.9	851.5	4909.6	4849.9	6492.3
	HSPB1_HUMAN	108	1e-06	4123	1083.77	202.001	0.186388	1221.53	118.275	0.096825	1885.7	100.804	0.0534572	1082.9	1286.2	882.2	1309.6	1267.9	1087.1	1769.4	1948	1939.7
	K1C17_HUMAN	154	2.6e-11	7422	21871.1	2239.79	0.102409	17487.9	7746.82	0.442982	42040.5	1149.65	0.0273463	23911.5	22227.3	19474.6	25771	16271.4	10421.3	43349	41192.3	41580.3
	K2C8_HUMAN	172	3.4e-12	4518	10981.2	796.287	0.0725137	11326.6	2281.73	0.201448	29800.2	3620.02	0.121476	10063.6	11389.2	11490.8	13175.2	12028.2	8776.5	30703.9	32882.7	25813.9
	PGAM1_HUMAN	135	2.1e-09	112	2038.97	629.355	0.308664	4312.1	1948.68	0.451909	5768.03	1291.59	0.223921	1652.9	2765.2	1698.8	2688.8	3774.3	6473.2	6195.1	4317	6792
	PRDX2_HUMAN	121	5.2e-08	5010	1290.37	251.324	0.194769	2961.93	1731.26	0.584505	2852.03	905.699	0.317562	1217.4	1570.1	1083.6	1205.7	3013	4667.1	2520.9	2158.5	3876.7
	PSA5_HUMAN	96	0.00012	8117	892.8	284.708	0.318893	1580.5	762.591	0.4825	2025.77	376.976	0.18609	918.3	1163.9	596.2	708.5	2122.6	1910.4	2444.3	1712.9	1920.1
	RAN_HUMAN	113	2.4e-07	121	1202.3	335.933	0.279409	1745.97	819.944	0.469622	2951.5	951.81	0.322484	1397.4	1395.1	814.4	1392.9	1161.7	2683.3	3863.2	1964.1	3027.2
	TPIS_HUMAN	81	0.0005	113	2334.5	850.533	0.364332	7416.6	2611.26	0.352083	8598.3	3344.19	0.388936	1724.6	3306.1	1972.8	4646	7771.6	9832.2	10923.9	4765.8	10105.2
