# Supplementary material for: GSTM3 and GSTP1: novel players driving tumor progression in cervical cancer
Source: Oncotarget. 2018 Apr 24;9(31):21696–714. doi: 10.18632/oncotarget.24796 (PMC5955133; doi:10.18632/oncotarget.24796)
Supplement: Supplementary file 4 [file oncotarget-09-21696-s004.xlsx]

## Sheet: Sheet1
Supplemental Table 4. Enrichment analysis of shared proteins in HeLa and SiHa tumors, using GeneCodis: Biological process categories as gene sets.
Expression	Items	Items_Details	Count	Hyp	Hyp_c	Genes
Up-regulated	GO:0006096	glycolysis	3	1.177e-06	1.7655e-05	LDHB,TPI1,PGAM1
	GO:0006916	anti-apoptosis	3	34208	0.000104229	HSPB1,HSPA5,PRDX2
	GO:0044419	interspecies interaction between organisms	2	0.0100648	0.0116132	RAN,KRT8
	GO:0006810,GO:0006811	transport ,ion transport	2	34208	0.00115131	ATP5B,CLIC1
	GO:0005975,GO:0006006,GO:0006096,GO:0006094	carbohydrate metabolic process ,glucose metabolic process ,glycolysis ,gluconeogenesis	2	1.86032e-05	0.000139524	TPI1,PGAM1
	GO:0007049,GO:0051301,GO:0007067	cell cycle, cell division, mitosis	2	0.00121547	0.00227901	RAN,RUVBL1
	GO:0044267	cellular protein metabolic process	2	0.00763275	0.00954094	CCT6A,EIF3I
	GO:0006916,GO:0043066	anti-apoptosis ,negative regulation of apoptotic process	2	34208	7.15012e-05	HSPB1,HSPA5
	GO:0042981	regulation of apoptotic process	2	34208	0.00405783	PSMA5,PRDX2
	GO:0016070,GO:0016071	RNA metabolic process, mRNA metabolic process	2	34208	0.00457393	PSMA5,HSPB1
	GO:0016032	viral reproduction	2	0.0101236	0.0108467	PSMA5,RAN
	GO:0006200	ATP catabolic process	2	34208	0.00066644	ATP5B,HSPA5
	GO:0001525	angiogenesis	2	34208	0.0024989	ATP5B,HSPB1
	GO:0051603	proteolysis involved in cellular protein catabolic process	2	7.15012e-05	0.000268129	PSMA5,HSPA5
Down-regulated	GO:0044419	interspecies interaction between organisms	4	2.87091e-05	0.000100482	RAN,KRT8,VIM,DDX3X
	GO:0006096	glycolysis	3	2.03101e-06	1.42171e-05	LDHB,TPI1,PGAM1
	GO:0006916	anti-apoptosis	3	34208	0.000178	HSPB1,HSPA5,PRDX2
	GO:0006928	cellular component movement	3	34208	1.9e-05	HSPB1,TPM4,VIM
	GO:0030049	muscle filament sliding	3	34208	1.1e-06	TPM4,VIM,ACTA1
	GO:0006915	apoptotic process	2	34208	0.042	PSMA5,VIM
	GO:0006810,GO:0006811	transport ,ion transport	2	34208	0.0028	ATP5B,CLIC1
	GO:0005975,GO:0006006,GO:0006096,GO:0006094	carbohydrate metabolic process ,glucose metabolic process ,glycolysis ,gluconeogenesis	2	2.6491e-05	0.000111262	TPI1,PGAM1
	GO:0007049,GO:0051301,GO:0007067	cell cycle ,cell division ,mitosis	2	0.00172107	0.00258161	RAN,RUVBL1
	GO:0044267	cellular protein metabolic process	2	0.0107001	0.0124835	CCT6A,EIF3I
	GO:0006916,GO:0043066	anti-apoptosis ,negative regulation of apoptotic process	2	34208	0.0001	HSPB1,HSPA5
	GO:0042981	regulation of apoptotic process	2	34208	0.0057	PSMA5,PRDX2
	GO:0016070,GO:0016071	RNA metabolic process ,mRNA metabolic process	2	34208	0.0064	PSMA5,HSPB1
	GO:0016032	viral reproduction	2	0.0141552	0.015	PSMA5,RAN
	GO:0006200	ATP catabolic process	2	34208	0.0018	ATP5B,HSPA5
	GO:0001525	angiogenesis	2	34208	3.5e-06	ATP5B,HSPB1
	GO:0006979	response to oxidative stress	2	34208	0.0016	TPM4,PRDX2
	GO:0006928,GO:0030049	cellular component movement ,muscle filament sliding	2	34208	1.7e-06	TPM4,VIM
	GO:0006936,GO:0030049	muscle contraction, muscle filament sliding	2	34208	0.00039	TPM4,ACTA1
	GO:0051603	proteolysis involved in cellular protein catabolic process	2	0.00010174	0.00023	PSMA5,HSPA5
Constant	GO:0044419	interspecies interaction between organisms	7	3.01085e-08	3.9141e-07	HSPD1,HSPA8,RAN,KRT8,PSMB4,VIM,DDX3X
	GO:0007165	signal transduction	6	34208	0.000960008	PHB,PDIA3,RAN,ANXA5,ANXA1,CLIC1
	GO:0044267	cellular protein metabolic process	5	8.69871e-06	1.41354e-05	EEF2,PDIA3,CCT6A,HSPD1,EIF3I
	GO:0006916	anti-apoptosis	5	34208	1.57514e-06	HSPB1,HSPA5,ANXA5,PRDX2,ANXA1
	GO:0042981	regulation of apoptotic process	5	34208	1.77803e-06	PSMA5,PHB,PSMA1,PSMB4,PRDX2
	GO:0016070,GO:0016071	RNA metabolic process ,mRNA metabolic process	5	34208	2.40292e-06	PSMA5,HSPB1,HSPA8,PSMA1,PSMB4
	GO:0006915	apoptotic process	4	34208	0.00276113	PSMA5,PSMA1,PSMB4,VIM
	GO:0043065	positive regulation of apoptotic process	4	34208	2.90928e-05	PDIA3,HSPD1,ANXA5,ANXA1
	GO:0002474	antigen processing and presentation of peptide antigen via MHC class I	4	34208	2.32739e-06	PSMA5,PDIA3,PSMA1,PSMB4
	GO:0043066	negative regulation of apoptotic process	4	34208	0.000150271	HSPB1,HSPA5,HSPD1,ANXA1
	GO:0016032	viral reproduction	4	0.00031025	0.000403325	PSMA5,RAN,PSMA1,PSMB4
	GO:0034641	cellular nitrogen compound metabolic process	4	34208	4.58306e-05	PSMA5,PSMA1,PSMB4,GLUD1
	GO:0006200	ATP catabolic process	4	34208	1.34618e-06	ATP5B,HSPA5,HSPD1,HSPA8
	GO:0006928	cellular component movement	4	34208	2.42799e-06	HSPB1,TPM4,VIM,ANXA1
	GO:0051603	proteolysis involved in cellular protein catabolic process	4	1.4039e-08	3.65014e-07	PSMA5,HSPA5,PSMA1,PSMB4
	GO:0006915,GO:0002474,GO:0000209,GO:0000278,GO:0000082,GO:0000084,GO:0042981,GO:0016070,GO:0051436,GO:0016032,GO:0051437,GO:0034641,GO:0031145,GO:0051439,GO:0006977,GO:0000216,GO:0016071,GO:0006521,GO:0000075,GO:0051603	apoptotic process ,antigen processing and presentation of peptide antigen via MHC class I, protein polyubiquitination, mitotic cell cycle, G1/S transition of mitotic cell cycle, S phase of mitotic cell cycle, regulation of apoptotic process, RNA metabolic process, negative regulation of ubiquitin-protein ligase activity involved in mitotic cell cycle, viral reproduction, positive regulation of ub…	3	34208	6.04189e-07	PSMA5,PSMA1,PSMB4
	GO:0007165,GO:0043065	signal transduction ,positive regulation of apoptotic process	3	34208	7.38929e-06	PDIA3,ANXA5,ANXA1
	GO:0006986,GO:0006950	response to unfolded protein, response to stress	3	34208	1.01084e-06	HSPB1,HSPD1,HSPA8
	GO:0045892	negative regulation of transcription, DNA-dependent	3	34208	0.00730872	PHB,ENO1,HSPA8
	GO:0005975,GO:0006006,GO:0006096,GO:0006094	carbohydrate metabolic process ,glucose metabolic process ,glycolysis ,gluconeogenesis	3	3.24079e-07	2.10652e-06	ENO1,TPI1,PGAM1
	GO:0007049	cell cycle	3	0.00912413	0.00912413	RAN,RUVBL1,ANXA1
	GO:0006096	glycolysis	3	1.17691e-07	1.01999e-06	LDHB,ENO1,TPI1,PGAM1
	GO:0006916,GO:0043066	anti-apoptosis, negative regulation of apoptotic process	3	34208	2.5813e-06	HSPB1,HSPA5,ANXA1
	GO:0006457	protein folding	3	34208	0.000785085	PDIA3,CCT6A,HSPA8
	GO:0001525	angiogenesis	3	34208	0.000540182	ATP5B,HSPB1,TGFBI
	GO:0030049	muscle filament sliding	3	34208	6.81055e-06	TPM4,VIM,ACTA1
