# Supplementary material for: GSTM3 and GSTP1: novel players driving tumor progression in cervical cancer
Source: Oncotarget. 2018 Apr 24;9(31):21696–714. doi: 10.18632/oncotarget.24796 (PMC5955133; doi:10.18632/oncotarget.24796)
Supplement: Supplementary file 5 [file oncotarget-09-21696-s005.xlsx]

## Sheet: Sheet1
Supplementary Table 5. Reactome pathways of shared proteins in HeLa and SiHa tumors
Pathway identifier	Pathway name	#Entities found	#Entities total	Entities ratio	Entities pValue	Entities FDR	#Reactions found	#Reactions total	Reactions ratio	Submitted entities found	Mapped entities	Found reaction identifiers
R-HSA-392499	Metabolism of proteins	16	2009	0.183052	0.00057426	0.00701149	54	799	0.0751717	Q13347;P13639;Q9Y265;P28066;P28070;P30101;P11021;P11142;P02768;P02647;Q15582;P02787;P40227;P10809;P25786;P06576	Q13347;P13639;Q9Y265;P28066;P28070;P30101;P11021;P11142;P02768;P02647;Q15582;P02787;P40227;P10809;P25786;P06576	R-HSA-1299475;R-HSA-156930;R-HSA-1299478;R-HSA-1299476;R-HSA-1299482;R-HSA-156808;R-HSA-1299480;R-HSA-1299487;R-HSA-8956184;R-HSA-548890;R-HSA-5689539;R-HSA-156823;R-HSA-5665871;R-HSA-381086;R-HSA-8932243;R-HSA-157849;R-HSA-5689544;R-HSA-381217;R-HSA-1268022;R-HSA-5697009;R-HSA-72619;R-HSA-72621;R-HSA-390453;R-HSA-1791150;R-HSA-901047;R-HSA-390459;R-HSA-5367022;R-HSA-6814119;R-HSA-390470;R-HSA-53…
R-HSA-2262752	Cellular responses to stress	7	405	0.0369021	0.000428851	0.00701149	21	181	0.0170289	P11021;P11142;P32119;P0DMV8;P28066;P28070;P25786	P11021;P11142;P32119;P0DMV8;P28066;P28070;P25786	R-HSA-5251955;R-HSA-5251959;R-HSA-5618098;R-HSA-5618110;R-HSA-5082369;R-HSA-5618105;R-HSA-3371518;R-HSA-3371422;R-HSA-3341343;R-HSA-5618107;R-HSA-5618085;R-HSA-3371554;R-HSA-3371590;R-HSA-5251942;R-HSA-3371467;R-HSA-5252041;R-HSA-5082356;R-HSA-3371503;R-HSA-5082384;R-HSA-1234159;R-HSA-5252079
R-HSA-450531	Regulation of mRNA stability by proteins that bind AU-rich elements	6	88	0.00801822	5.88653e-07	0.000136567	3	26	0.00244614	P11142;P0DMV8;P28066;P04792;P28070;P25786	P11142;P0DMV8;P28066;P04792;P28070;P25786	R-HSA-450551;R-HSA-450580;R-HSA-450466
R-HSA-397014	Muscle contraction	5	205	0.0186788	0.000682739	0.00701149	9	39	0.00366921	P08670;P04083;P68133;P67936;P06753	P08670;P04083;P68133;P67936;P06753	R-HSA-390597;R-HSA-445700;R-HSA-390598;R-HSA-390593;R-HSA-445699;R-HSA-390595;R-HSA-5263628;R-HSA-445704;R-HSA-445705
R-HSA-5687128	MAPK6/MAPK4 signaling	4	88	0.00801822	0.000245394	0.00701149	2	40	0.00376329	P28066;P04792;P28070;P25786	P28066;P04792;P28070;P25786	R-HSA-5687121;R-HSA-5687112
R-HSA-5689603	UCH proteinases	4	96	0.00874715	0.000340747	0.00701149	3	11	0.0010349	Q9Y265;P28066;P28070;P25786	Q9Y265;P28066;P28070;P25786	R-HSA-5665854;R-HSA-5665871;R-HSA-5689544
R-HSA-382556	ABC-family proteins mediated transport	4	104	0.00947608	0.000460147	0.00701149	2	28	0.0026343	P28066;P02647;P28070;P25786	P28066;P02647;P28070;P25786	R-HSA-382553;R-HSA-8866553
R-HSA-6785807	Interleukin-4 and 13 signaling	4	111	0.0101139	0.000586877	0.00701149	3	46	0.00432778	P11142;P08670;Q16658;P04083	P11142;P08670;Q16658;P04083	R-HSA-6785895;R-HSA-6797269;R-HSA-6790041
R-HSA-70263	Gluconeogenesis	3	34	0.00309795	0.000231257	0.00701149	3	25	0.00235206	P06733;P18669;P60174	P06733;P18669;P60174	R-HSA-70481;R-HSA-71445;R-HSA-70494
R-HSA-211733	Regulation of activated PAK-2p34 by proteasome mediated degradation	3	50	0.00455581	0.000707964	0.00701149	1	2	0.000188164	P28066;P28070;P25786	P28066;P28070;P25786	R-HSA-211715
R-HSA-1236978	Cross-presentation of soluble exogenous antigens (endosomes)	3	50	0.00455581	0.000707964	0.00701149	1	5	0.000470411	P28066;P28070;P25786	P28066;P28070;P25786	R-HSA-1236970
R-HSA-350562	Regulation of ornithine decarboxylase (ODC)	3	51	0.00464692	0.00074951	0.00701149	1	4	0.000376329	P28066;P28070;P25786	P28066;P28070;P25786	R-HSA-353125
R-HSA-69017	CDK-mediated phosphorylation and removal of Cdc6	3	51	0.00464692	0.00074951	0.00701149	1	4	0.000376329	P28066;P28070;P25786	P28066;P28070;P25786	R-HSA-69016
R-HSA-69229	Ubiquitin-dependent degradation of Cyclin D1	3	51	0.00464692	0.00074951	0.00701149	1	5	0.000470411	P28066;P28070;P25786	P28066;P28070;P25786	R-HSA-75825
R-HSA-75815	Ubiquitin-dependent degradation of Cyclin D	3	51	0.00464692	0.00074951	0.00701149	1	5	0.000470411	P28066;P28070;P25786	P28066;P28070;P25786	R-HSA-75825
R-HSA-349425	Autodegradation of the E3 ubiquitin ligase COP1	3	52	0.00473804	0.00079258	0.00701149	1	5	0.000470411	P28066;P28070;P25786	P28066;P28070;P25786	R-HSA-264458
R-HSA-180534	Vpu mediated degradation of CD4	3	53	0.00482916	0.000837195	0.00701149	1	5	0.000470411	P28066;P28070;P25786	P28066;P28070;P25786	R-HSA-180573
R-HSA-169911	Regulation of Apoptosis	3	53	0.00482916	0.000837195	0.00701149	1	5	0.000470411	P28066;P28070;P25786	P28066;P28070;P25786	R-HSA-211715
R-HSA-69610	p53-Independent DNA Damage Response	3	53	0.00482916	0.000837195	0.00701149	1	5	0.000470411	P28066;P28070;P25786	P28066;P28070;P25786	R-HSA-69600
R-HSA-69601	Ubiquitin Mediated Degradation of Phosphorylated Cdc25A	3	53	0.00482916	0.000837195	0.00701149	1	5	0.000470411	P28066;P28070;P25786	P28066;P28070;P25786	R-HSA-69600
R-HSA-69613	p53-Independent G1/S DNA damage checkpoint	3	53	0.00482916	0.000837195	0.00701149	1	5	0.000470411	P28066;P28070;P25786	P28066;P28070;P25786	R-HSA-69600
R-HSA-8854050	FBXL7 down-regulates AURKA during mitotic entry and in early mitosis	3	55	0.00501139	0.00093115	0.00701149	2	6	0.000564493	P28066;P28070;P25786	P28066;P28070;P25786	R-HSA-8854071;R-HSA-8854044
R-HSA-174113	SCF-beta-TrCP mediated degradation of Emi1	3	55	0.00501139	0.00093115	0.00701149	1	3	0.000282247	P28066;P28070;P25786	P28066;P28070;P25786	R-HSA-174203
R-HSA-4641257	Degradation of AXIN	3	55	0.00501139	0.00093115	0.00701149	2	8	0.000752658	P28066;P28070;P25786	P28066;P28070;P25786	R-HSA-3640874;R-HSA-4641256
R-HSA-8941858	Regulation of RUNX3 expression and activity	3	55	0.00501139	0.00093115	0.00701149	1	9	0.00084674	P28066;P28070;P25786	P28066;P28070;P25786	R-HSA-8952408
R-HSA-180585	Vif-mediated degradation of APOBEC3G	3	56	0.00510251	0.000980533	0.00701149	1	4	0.000376329	P28066;P28070;P25786	P28066;P28070;P25786	R-HSA-180603
R-HSA-69541	Stabilization of p53	3	57	0.00519362	0.00103155	0.00701149	1	15	0.00141123	P28066;P28070;P25786	P28066;P28070;P25786	R-HSA-264458
R-HSA-5676590	NIK-->noncanonical NF-kB signaling	3	59	0.00537585	0.00113856	0.00701149	1	9	0.00084674	P28066;P28070;P25786	P28066;P28070;P25786	R-HSA-5607731
