# Supplementary material for: GSTM3 and GSTP1: novel players driving tumor progression in cervical cancer
Source: Oncotarget. 2018 Apr 24;9(31):21696–714. doi: 10.18632/oncotarget.24796 (PMC5955133; doi:10.18632/oncotarget.24796)
Supplement: Supplementary file 6 [file oncotarget-09-21696-s006.xlsx]

## Sheet: Sheet1
Supplementary Table 7. Secreted proteins in HeLa cells. 432 proteins identificated. The mass spectrometry proteomics data have been deposited to the ProteomeXchange Consortium via the PRIDE partner repository with the dataset identifier PXD005466
ID	Name	Mass	Score	Peptides matched
P62258	14-3-3 protein epsilon	29155	321	8
P61981	14-3-3 protein gamma	28285	149	3
P63104	14-3-3 protein zeta/delta	27728	337	3
Q9NQ66	1-phosphatidylinositol-4,5-bisphosphate phosphodiesterase beta-1	0	51	4
Q4KWH8	1-phosphatidylinositol-4,5-bisphosphate phosphodiesterase eta-1	0	40	4
O75038	1-phosphatidylinositol-4,5-bisphosphate phosphodiesterase eta-2	0	37	4
P62081	40S ribosomal protein S7	22113	125	3
P08865	40S ribosomal protein SA	32833	38	2
P32754	4-hydroxyphenylpyruvate dioxygenase	44906	181	6
P10809	60 kDa heat shock protein, mitochondrial	61016	409	10
P05388	60S acidic ribosomal protein P0	34252	118	3
P62899	60S ribosomal protein L31	14454	54	2
Q02878	60S ribosomal protein L6	32708	59	2
P52209	6-phosphogluconate dehydrogenase, decarboxylating	53106	245	2
P11021	78 kDa glucose-regulated protein	72288	751	1
Q8IZT6	Abnormal spindle-like microcephaly-associated protein	409540	52	6
Q9BWD1	Acetyl-CoA acetyltransferase, cytosolic	41324	77	1
P68032	Actin, alpha cardiac muscle 1	41992	480	2
P68133	Actin, alpha skeletal muscle	42024	480	2
P62736	Actin, aortic smooth muscle	41982	93	2
P60709	Actin, cytoplasmic 1	41710	640	1
P63261	Actin, cytoplasmic 2	41766	640	1
P25054	Adenomatous polyposis coli protein	311455	47	6
O00468	Agrin	214706	43	7
Q2M3C7	A-kinase anchor protein SPHKAP	186339	33	4
P12814	Alpha-actinin-1	102993	579	13
P35609	Alpha-actinin-2	103788	34	2
O43707	Alpha-actinin-4	104788	1436	6
P06733	Alpha-enolase	47139	1172	6
Q96L96	Alpha-protein kinase 3	201148	39	5
Q8TCU4	Alstrom syndrome protein 1	0	47	7
Q01484	Ankyrin-2	429990	35	5
Q12955	Ankyrin-3	480113	36	6
P04083	Annexin A1	38690	49	1
P07355	Annexin A2	38580	471	10
P08758	Annexin A5	35914	251	5
P46013	Antigen KI-67	358474	57	5
O00203	AP-3 complex subunit beta-1	0	34	3
P04114	Apolipoprotein B-100	515283	64	5
O43150	Arf-GAP with SH3 domain, ANK repeat and PH domain-containing protein 2	0	36	2
P00966	Argininosuccinate synthase	46501	277	9
P17174	Aspartate aminotransferase, cytoplasmic	46219	388	8
Q7Z591	AT-hook-containing transcription factor	155044	36	3
Q5T9A4	ATPase family AAA domain-containing protein 3B	0	46	4
Q96QE3	ATPase family AAA domain-containing protein 5	0	38	4
Q9BZC7	ATP-binding cassette sub-family A member 2	269701	36	6
Q8IZY2	ATP-binding cassette sub-family A member 7	234201	37	3
P53396	ATP-citrate synthase	120762	585	7
P98160	Basement membrane-specific heparan sulfate proteoglycan core protein	468532	43	4
Q562R1	Beta-actin-like protein 2	0	256	1
P25098	Beta-adrenergic receptor kinase 1	0	34	3
P13929	Beta-enolase	46902	216	2
Q96T60	Bifunctional polynucleotide phosphatase/kinase	0	32	4
Q8NFC6	Biorientation of chromosomes in cell division protein 1-like	0	42	6
O14514	Brain-specific angiogenesis inhibitor 1	0	40	4
O60241	Brain-specific angiogenesis inhibitor 2	0	33	3
Q9Y6D5	Brefeldin A-inhibited guanine nucleotide-exchange protein 2	201909	32	4
Q96GW7	Brevican core protein	99056	43	2
Q9NSI6	Bromodomain and WD repeat-containing protein 1	0	64	4
P31327	Carbamoyl-phosphate synthase [ammonia], mitochondrial	164835	133	3
P07339	Cathepsin D	44524	220	6
Q9UBR2	Cathepsin Z	33846	167	4
Q8TDN4	CDK5 and ABL1 enzyme substrate 1	0	41	1
Q96SN8	CDK5 regulatory subunit-associated protein 2	0	35	3
Q9NXG0	Centlein	161504	47	3
P49454	Centromere protein F	367537	54	6
Q02224	Centromere-associated protein E	0	54	5
Q5VT06	Centrosome-associated protein 350	350716	45	5
O00299	Chloride intracellular channel protein 1	26906	128	2
P28329	Choline O-acetyltransferase	82483	33	4
Q7Z460	CLIP-associating protein 1	0	66	4
P10909	Clusterin	52461	205	3
P23528	Cofilin-1	18491	195	3
Q96LX7	Coiled-coil domain-containing protein 17	0	37	2
A2IDD5	Coiled-coil domain-containing protein 78	0	42	3
Q9NVE4	Coiled-coil domain-containing protein 87	0	44	4
Q567U6	Coiled-coil domain-containing protein 93	0	39	4
P02461	Collagen alpha-1(III) chain	138479	33	4
Q02388	Collagen alpha-1(VII) chain	295041	57	7
Q99715	Collagen alpha-1(XII) chain	332941	1361	31
Q05707	Collagen alpha-1(XIV) chain	0	47	1
Q8IZC6	Collagen alpha-1(XXVII) chain	0	45	7
P13942	Collagen alpha-2(XI) chain	171670	61	10
P12111	Collagen alpha-3(VI) chain	0	37	2
Q8WZ74	Cortactin-binding protein 2	0	60	3
Q96PZ7	CUB and sushi domain-containing protein 1	388621	40	3
O60494	Cubilin	398480	47	5
Q86VP6	Cullin-associated NEDD8-dissociated protein 1	136289	174	1
P01034	Cystatin-C	15789	54	1
Q14204	Cytoplasmic dynein 1 heavy chain 1	532072	54	6
Q96HP0	Dedicator of cytokinesis protein 6	0	50	3
P81605	Dermcidin	11277	66	1
P15924	Desmoplakin	331569	49	4
P09622	Dihydrolipoyl dehydrogenase, mitochondrial	54143	177	6
Q9P265	Disco-interacting protein 2 homolog B	0	32	3
O75417	DNA polymerase theta	197474	35	4
O60673	DNA polymerase zeta catalytic subunit	0	43	5
P78527	DNA-dependent protein kinase catalytic subunit	468788	65	9
O75165	DnaJ homolog subfamily C member 13	0	49	4
Q6PKX4	Docking protein 6	0	36	2
Q8IVF4	Dynein heavy chain 10, axonemal	514512	46	6
Q96DT5	Dynein heavy chain 11, axonemal	520711	55	6
Q9P225	Dynein heavy chain 2, axonemal	0	35	4
Q8TD57	Dynein heavy chain 3, axonemal	470468	46	5
Q8TE73	Dynein heavy chain 5, axonemal	528684	47	5
Q9C0G6	Dynein heavy chain 6, axonemal	475679	35	7
Q96JB1	Dynein heavy chain 8, axonemal	514335	84	5
Q96M86	Dynein heavy chain domain-containing protein 1	0	42	5
Q03001	Dystonin	0	50	4
Q14118	Dystroglycan	97381	74	1
P11532	Dystrophin	0	34	3
Q96L91	E1A-binding protein p400	343276	35	7
P49792	E3 SUMO-protein ligase RanBP2	357974	68	5
O95714	E3 ubiquitin-protein ligase HERC2	526895	55	5
Q7Z6Z7	E3 ubiquitin-protein ligase HUWE1	0	46	4
Q5T4S7	E3 ubiquitin-protein ligase UBR4	0	52	2
Q6ZMW3	Echinoderm microtubule-associated protein-like 6	0	37	4
P68104	Elongation factor 1-alpha 1	50109	285	4
P26641	Elongation factor 1-gamma	50087	185	1
P13639	Elongation factor 2	95277	498	4
P60842	Eukaryotic initiation factor 4A-I	46125	58	1
Q14240	Eukaryotic initiation factor 4A-II	46373	58	1
Q8IYD1	Eukaryotic peptide chain release factor GTP-binding subunit ERF3B	0	32	1
Q8NEV8	Exophilin-5	0	40	6
Q86XX4	Extracellular matrix protein FRAS1	442646	36	6
P15311	Ezrin	69370	804	6
Q9NVI1	Fanconi anemia group I protein	149229	40	4
P14324	Farnesyl pyrophosphate synthase	48245	256	2
Q16658	Fascin	54496	253	7
P49327	Fatty acid synthase	273254	853	23
Q4ZHG4	Fibronectin type III domain-containing protein 1	0	43	7
Q5CZC0	Fibrous sheath-interacting protein 2	780119	44	6
P20930	Filaggrin	434922	45	10
O75369	Filamin-B	277990	90	5
P04075	Fructose-bisphosphate aldolase A	39395	813	18
P09972	Fructose-bisphosphate aldolase C	39431	190	4
P09382	Galectin-1	14706	44	1
Q08380	Galectin-3-binding protein	65289	628	17
P09104	Gamma-enolase	47239	221	2
Q3V6T2	Girdin	0	37	3
P14136	Glial fibrillary acidic protein	49850	81	2
P35557	Glucokinase	0	36	3
P06744	Glucose-6-phosphate isomerase	63107	892	6
Q8TCU5	Glutamate [NMDA] receptor subunit 3A	125385	48	4
P78417	Glutathione S-transferase omega-1	27548	76	2
P04406	Glyceraldehyde-3-phosphate dehydrogenase	36030	572	2
P01215	Glycoprotein hormones alpha chain	13066	47	2
Q8WXG9	G-protein coupled receptor 98	0	37	4
P62826	GTP-binding nuclear protein Ran	24408	179	4
P63244	Guanine nucleotide-binding protein subunit beta-2-like 1	35055	32	2
P0DMV8/P0DMV9	Heat shock 70 kDa protein 1A/1B	70009	639	2
P34931	Heat shock 70 kDa protein 1-like	70331	345	1
P17066	Heat shock 70 kDa protein 6	70984	253	2
P11142	Heat shock cognate 71 kDa protein	70854	661	1
P04792	Heat shock protein beta-1	22768	79	4
P07900	Heat shock protein HSP 90-alpha	84607	874	12
P08238	Heat shock protein HSP 90-beta	83212	1010	10
Q96RW7	Hemicentin-1	613001	42	6
Q8NDA2	Hemicentin-2	542265	47	5
P69905	Hemoglobin subunit alpha	15248	56	2
P68871	Hemoglobin subunit beta	15988	38	1
P51858	Hepatoma-derived growth factor	26772	63	2
Q13151	Heterogeneous nuclear ribonucleoprotein A0	0	46	1
P09651	Heterogeneous nuclear ribonucleoprotein A1	38723	113	1
Q32P51	Heterogeneous nuclear ribonucleoprotein A1-like 2	34204	94	1
P51991	Heterogeneous nuclear ribonucleoprotein A3	39571	57	1
Q14103	Heterogeneous nuclear ribonucleoprotein D0	38410	114	3
P22626	Heterogeneous nuclear ribonucleoproteins A2/B1	37407	217	3
P0C0S8	Histone H2A type 1	14083	134	1
P04908	Histone H2A type 1-B/E	14127	134	1
Q93077	Histone H2A type 1-C	14097	134	1
P20671	Histone H2A type 1-D	14099	134	1
Q96KK5	Histone H2A type 1-H	13898	134	1
Q99878	Histone H2A type 1-J	13928	134	1
Q6FI13	Histone H2A type 2-A	14087	134	1
Q8IUE6	Histone H2A type 2-B	13987	58	1
Q16777	Histone H2A type 2-C	13980	134	1
Q7L7L0	Histone H2A type 3	14113	134	1
Q9BTM1	Histone H2A.J	14011	134	1
P16104	Histone H2A.x	15135	58	1
Q93079	Histone H2B type 1-H	13884	100	4
Q5QNW6	Histone H2B type 2-F	13912	100	4
P68431	Histone H3.1	15394	158	6
Q16695	Histone H3.1t	15499	155	6
Q71DI3	Histone H3.2	15379	158	6
P84243	Histone H3.3	15318	160	6
Q6NXT2	Histone H3.3C	15204	44	1
P62805	Histone H4	11360	178	7
O14686	Histone-lysine N-methyltransferase MLL2	593017	49	6
Q8NEZ4	Histone-lysine N-methyltransferase MLL3	0	42	6
O15047	Histone-lysine N-methyltransferase SETD1A	0	39	4
Q96L73	Histone-lysine N-methyltransferase, H3 lysine-36 and H4 lysine-20 specific	0	42	5
P39880	Homeobox protein cut-like 1	0	38	3
Q4G0P3	Hydrocephalus-inducing protein homolog	0	60	4
Q9Y6R7	IgGFc-binding protein	571639	40	3
P14735	Insulin-degrading enzyme	0	36	3
O75578	Integrin alpha-10	0	32	4
Q12906	Interleukin enhancer-binding factor 3	95279	48	3
Q8WYA0	Intraflagellar transport protein 81 homolog	0	43	4
Q92764	Keratin, type I cuticular Ha5	0	34	2
P13645	Keratin, type I cytoskeletal 10	58792	962	11
Q99456	Keratin, type I cytoskeletal 12	53478	75	2
P13646	Keratin, type I cytoskeletal 13	49557	91	3
P02533	Keratin, type I cytoskeletal 14	51529	252	4
P19012	Keratin, type I cytoskeletal 15	49181	114	3
P08779	Keratin, type I cytoskeletal 16	51236	184	4
Q04695	Keratin, type I cytoskeletal 17	48076	123	4
P05783	Keratin, type I cytoskeletal 18	48029	103	3
P08727	Keratin, type I cytoskeletal 19	44079	70	2
Q7Z3Z0	Keratin, type I cytoskeletal 25	49287	73	3
Q7Z3Y8	Keratin, type I cytoskeletal 27	49792	68	3
Q7Z3Y7	Keratin, type I cytoskeletal 28	50536	149	4
P35527	Keratin, type I cytoskeletal 9	62027	1295	12
Q9NSB2	Keratin, type II cuticular Hb4	64801	85	3
P04264	Keratin, type II cytoskeletal 1	65999	1475	16
Q7Z794	Keratin, type II cytoskeletal 1b	61864	217	3
P35908	Keratin, type II cytoskeletal 2 epidermal	65393	1547	13
Q01546	Keratin, type II cytoskeletal 2 oral	65800	185	4
P12035	Keratin, type II cytoskeletal 3	64378	177	3
P19013	Keratin, type II cytoskeletal 4	57250	195	4
P13647	Keratin, type II cytoskeletal 5	62340	352	6
P02538	Keratin, type II cytoskeletal 6A	60008	300	5
P04259	Keratin, type II cytoskeletal 6B	60030	330	4
P08729	Keratin, type II cytoskeletal 7	51354	124	3
Q3SY84	Keratin, type II cytoskeletal 71	57256	101	4
Q14CN4	Keratin, type II cytoskeletal 72	55842	97	3
Q86Y46	Keratin, type II cytoskeletal 73	58887	157	4
Q7RTS7	Keratin, type II cytoskeletal 74	57830	118	4
O95678	Keratin, type II cytoskeletal 75	59524	140	3
Q8N1N4	Keratin, type II cytoskeletal 78	0	42	3
Q5XKE5	Keratin, type II cytoskeletal 79	57800	181	4
P05787	Keratin, type II cytoskeletal 8	53671	131	4
Q6KB66	Keratin, type II cytoskeletal 80	50494	78	2
Q6UWL6	Kin of IRRE-like protein 2	0	46	3
Q9P2E2	Kinesin-like protein KIF17	0	34	2
Q86Y91	Kinesin-like protein KIF18B	0	35	4
Q96Q89	Kinesin-like protein KIF20B	0	58	2
Q9ULI4	Kinesin-like protein KIF26A	194468	47	2
P25391	Laminin subunit alpha-1	336867	34	5
O15230	Laminin subunit alpha-5	0	32	5
P11047	Laminin subunit gamma-1	177489	35	2
Q96JM7	Lethal(3)malignant brain tumor-like protein 3	0	38	4
Q5S007	Leucine-rich repeat serine/threonine-protein kinase 2	0	48	3
Q5VZK9	Leucine-rich repeat-containing protein 16A	151462	44	5
P50851	Lipopolysaccharide-responsive and beige-like anchor protein	0	34	5
P00338	L-lactate dehydrogenase A chain	36665	534	4
Q6ZMR3	L-lactate dehydrogenase A-like 6A	36484	55	2
Q9BYZ2	L-lactate dehydrogenase A-like 6B	41916	120	4
P07195	L-lactate dehydrogenase B chain	36615	552	3
Q9NZR2	Low-density lipoprotein receptor-related protein 1B	515159	45	7
O75096	Low-density lipoprotein receptor-related protein 4	0	38	5
O75581	Low-density lipoprotein receptor-related protein 6	180314	39	3
Q9UGL1	Lysine-specific demethylase 5B	175545	37	3
Q8NB78	Lysine-specific histone demethylase 1B	92039	37	5
P40925	Malate dehydrogenase, cytoplasmic	36403	351	5
P40926	Malate dehydrogenase, mitochondrial	35481	113	3
Q8IWI9	MAX gene-associated protein	0	47	6
P01033	Metalloproteinase inhibitor 1	23156	90	2
Q8NFU7	Methylcytosine dioxygenase TET1	0	49	4
Q96PK2	Microtubule-actin cross-linking factor 1, isoform 4	669721	50	7
Q9UPN3	Microtubule-actin cross-linking factor 1, isoforms 1/2/3/5	0	44	5
O60307	Microtubule-associated serine/threonine-protein kinase 3	143049	49	5
Q5JR59	Microtubule-associated tumor suppressor candidate 2	0	53	5
Q9NU22	Midasin	0	62	10
P26038	Moesin	67778	719	6
Q8WXI7	Mucin-16	0	59	5
Q7Z5P9	Mucin-19	597790	37	4
O75095	Multiple epidermal growth factor-like domains protein 6	161072	38	5
Q9BU76	Multiple myeloma tumor-associated protein 2	29394	36	3
Q7Z406	Myosin-14	227863	38	2
P11055	Myosin-3	223766	39	4
A7E2Y1	Myosin-7B	221251	41	6
Q9UKN7	Myosin-XV	395044	41	6
O14513	Nck-associated protein 5	208409	41	6
P20929	Nebulin	0	44	5
Q8NF91	Nesprin-1	1010398	39	8
Q6ZNJ1	Neurobeachin-like protein 2	0	39	4
Q09666	Neuroblast differentiation-associated protein AHNAK	628699	76	9
P21359	Neurofibromin	0	37	4
Q9UM47	Neurogenic locus notch homolog protein 3	0	37	4
Q8NEY1	Neuron navigator 1	0	43	4
Q15818	Neuronal pentraxin-1	47093	240	10
Q14980	Nuclear mitotic apparatus protein 1	238115	81	6
P15531	Nucleoside diphosphate kinase A	17138	348	9
P22392	Nucleoside diphosphate kinase B	17287	284	7
Q12830	Nucleosome-remodeling factor subunit BPTF	338054	36	5
Q9NTK5	Obg-like ATPase 1	44715	118	1
Q5VST9	Obscurin	867940	45	6
Q9BYG4	Partitioning defective 6 homolog gamma	0	33	3
P62937	Peptidyl-prolyl cis-trans isomerase A	18001	285	3
Q02790	Peptidyl-prolyl cis-trans isomerase FKBP4	51772	278	7
O95613	Pericentrin	0	39	6
Q92626	Peroxidasin homolog	0	34	4
Q06830	Peroxiredoxin-1	22096	317	2
P32119	Peroxiredoxin-2	21878	378	8
Q13162	Peroxiredoxin-4	30521	205	5
P30041	Peroxiredoxin-6	25019	237	5
P30086	Phosphatidylethanolamine-binding protein 1	21044	252	4
O00750	Phosphatidylinositol-4-phosphate 3-kinase C2 domain-containing subunit beta	0	40	3
P36871	Phosphoglucomutase-1	61411	240	6
P00558	Phosphoglycerate kinase 1	44586	668	1
P18669	Phosphoglycerate mutase 1	28786	135	5
Q9Y617	Phosphoserine aminotransferase	40397	128	3
Q9H7P9	Pleckstrin homology domain-containing family G member 2	147877	39	4
Q15149	Plectin	531466	93	5
Q9UIW2	Plexin-A1	210933	44	4
Q8TDX9	Polycystic kidney disease protein 1-like 1	0	55	4
P98161	Polycystin-1	0	53	5
P0CG47	Polyubiquitin-B	25746	158	3
P0CG48	Polyubiquitin-C	76982	148	3
Q6S8J3	POTE ankyrin domain family member E	121286	444	4
P02545	Prelamin-A/C	74095	123	2
Q9UJV9	Probable ATP-dependent RNA helicase DDX41	0	35	3
Q5H9U9	Probable ATP-dependent RNA helicase DDX60-like	0	35	2
Q15751	Probable E3 ubiquitin-protein ligase HERC1	0	37	3
O75592	Probable E3 ubiquitin-protein ligase MYCBP2	509759	60	5
O00507	Probable ubiquitin carboxyl-terminal hydrolase FAF-Y	0	33	4
P07737	Profilin-1	15045	179	4
Q07954	Prolow-density lipoprotein receptor-related protein 1	504276	46	9
Q8NBP7	Proprotein convertase subtilisin/kexin type 9	74239	340	5
P25786	Proteasome subunit alpha type-1	29537	188	7
P25787	Proteasome subunit alpha type-2	25882	178	6
P25788	Proteasome subunit alpha type-3	28415	196	5
P60900	Proteasome subunit alpha type-6	27382	303	8
O14818	Proteasome subunit alpha type-7	27870	464	9
P20618	Proteasome subunit beta type-1	26472	125	3
P49720	Proteasome subunit beta type-3	22933	150	5
P28070	Proteasome subunit beta type-4	29185	93	3
P28074	Proteasome subunit beta type-5	28462	355	7
P28072	Proteasome subunit beta type-6	25341	155	3
Q8IVF2	Protein AHNAK2	0	38	5
O60678	Protein arginine N-methyltransferase 3	0	59	1
Q9UPA5	Protein bassoon	416214	46	3
Q9P219	Protein Daple	228091	37	5
P07237	Protein disulfide-isomerase	57081	98	5
P30101	Protein disulfide-isomerase A3	56747	635	13
Q15084	Protein disulfide-isomerase A6	48091	172	3
Q6ZUX3	Protein FAM179A	111084	33	3
Q5TBA9	Protein furry homolog	0	34	6
Q9Y219	Protein jagged-2	133277	42	2
Q9Y6V0	Protein piccolo	566309	44	4
Q13796	Protein Shroom2	176302	34	6
Q8TF72	Protein Shroom3	216724	45	1
Q7Z5N4	Protein sidekick-1	0	34	3
Q5T011	Protein SZT2	0	38	6
Q9C0D5	Protein TANC1	0	46	5
Q9ULC6	Protein-arginine deiminase type-1	74618	42	1
Q14517	Protocadherin Fat 1	0	33	6
Q8TDW7	Protocadherin Fat 3	505209	35	4
P00491	Purine nucleoside phosphorylase	32097	127	4
Q9BYX7	Putative beta-actin-like protein 3	41989	230	5
Q5VTE0	Putative elongation factor 1-alpha-like 3	50153	285	4
Q58FF8	Putative heat shock protein HSP 90-beta 2	44321	237	3
P0C7M2	Putative heterogeneous nuclear ribonucleoprotein A1-like 3	34202	113	1
Q9C0F0	Putative Polycomb group protein ASXL3	241767	37	4
Q9H853	Putative tubulin-like protein alpha-4B	27534	39	2
P14618	Pyruvate kinase isozymes M1/M2	57900	661	1
P31150	Rab GDP dissociation inhibitor alpha	50550	44	2
P50395	Rab GDP dissociation inhibitor beta	50631	549	3
P35241	Radixin	68521	524	3
P51157	Ras-related protein Rab-28	0	37	1
P23467	Receptor-type tyrosine-protein phosphatase beta	224161	35	3
Q86UR5	Regulating synaptic membrane exocytosis protein 1	188956	38	6
Q8IWN7	Retinitis pigmentosa 1-like 1 protein	0	43	3
Q9P227	Rho GTPase-activating protein 23	0	37	6
Q9H7B2	Ribosome production factor 2 homolog	35560	41	4
Q9P2E9	Ribosome-binding protein 1	0	47	6
Q5TZA2	Rootletin	228388	49	7
Q92736	Ryanodine receptor 2	564206	52	7
Q9NZJ4	Sacsin	0	48	7
Q07955	Serine/arginine-rich splicing factor 1	27728	47	2
Q9NRP7	Serine/threonine-protein kinase 36	143903	34	3
Q13535	Serine/threonine-protein kinase ATR	0	35	4
Q96Q15	Serine/threonine-protein kinase SMG1	0	44	5
Q9Y3S1	Serine/threonine-protein kinase WNK2	0	50	4
P35237	Serpin B6	42594	160	4
P50454	Serpin H1	46411	145	5
P02768	Serum albumin	69321	267	4
Q9UPX8	SH3 and multiple ankyrin repeat domains protein 2	0	43	3
Q9BYB0	SH3 and multiple ankyrin repeat domains protein 3	0	44	6
P52630	Signal transducer and activator of transcription 2	0	46	3
Q13813	Spectrin alpha chain, brain	284364	343	4
Q9H254	Spectrin beta chain, brain 3	0	125	3
Q9NRC6	Spectrin beta chain, brain 4	0	39	5
Q13838	Spliceosome RNA helicase BAT1	48960	51	2
Q9NY15	Stabilin-1	275300	36	5
Q8TER0	Sushi, nidogen and EGF-like domain-containing protein 1	0	55	2
Q4LDE5	Sushi, von Willebrand factor type A, EGF and pentraxin domain-containing protein 1	0	39	5
Q9ULW0	Targeting protein for Xklp2	0	33	2
Q99973	Telomerase protein component 1	290307	36	4
P22105	Tenascin-X	0	36	6
Q9HBL0	Tensin-1	185586	69	2
P10599	Thioredoxin	11730	187	1
Q16881	Thioredoxin reductase 1, cytoplasmic	70711	392	10
Q8WZ42	Titin	3813810	124	24
Q9BXR5	Toll-like receptor 10	0	40	2
Q5SR76	TPR repeat-containing protein C10orf93	0	34	4
A6H8Y1	Transcription factor TFIIIB component B'' homolog	293705	35	7
P02786	Transferrin receptor protein 1	84818	896	4
Q9Y4A5	Transformation/transcription domain-associated protein	437318	52	7
O95359	Transforming acidic coiled-coil-containing protein 2	309237	36	6
P55072	Transitional endoplasmic reticulum ATPase	89266	338	1
P29401	Transketolase	67835	965	5
Q13428	Treacle protein	0	42	5
P60174	Triosephosphate isomerase	26653	703	16
O75962	Triple functional domain protein	0	51	4
P68363	Tubulin alpha-1B chain	50120	715	15
Q9BQE3	Tubulin alpha-1C chain	49863	715	15
P68366	Tubulin alpha-4A chain	49892	39	2
Q9NY65	Tubulin alpha-8 chain	50062	39	2
P07437	Tubulin beta chain	49639	442	9
Q13509	Tubulin beta-3 chain	50400	245	5
Q3ZCM7	Tubulin beta-8 chain	49744	102	3
P62979	Ubiquitin-40S ribosomal protein S27a	17953	167	3
P62987	Ubiquitin-60S ribosomal protein L40	14719	167	3
Q8N412	Uncharacterized protein C4orf37	50628	32	3
Q9Y4B5	Uncharacterized protein KIAA0802	0	50	6
Q2LD37	Uncharacterized protein KIAA1109	0	59	6
Q5VZ46	Uncharacterized protein KIAA1614	0	40	6
Q969H8	UPF0556 protein C19orf10	18783	218	7
O95399	Urotensin-2	0	34	1
P46939	Utrophin	394220	38	4
Q5THJ4	Vacuolar protein sorting-associated protein 13D	491535	44	4
P18206	Vinculin	123722	358	9
P04275	von Willebrand factor	309058	38	5
Q8IZQ1	WD repeat and FYVE domain-containing protein 3	0	38	5
Q9P2L0	WD repeat-containing protein 35	0	36	2
A6NE52	WD repeat-containing protein KIAA1875	180192	38	4
A4UGR9	Xin actin-binding repeat-containing protein 2	0	36	5
Q5T200	Zinc finger CCCH domain-containing protein 13	0	44	6
P52746	Zinc finger protein 142	187758	34	3
Q96JG9	Zinc finger protein 469	409949	44	5
