# Supplementary material for: GSTM3 and GSTP1: novel players driving tumor progression in cervical cancer
Source: Oncotarget. 2018 Apr 24;9(31):21696–714. doi: 10.18632/oncotarget.24796 (PMC5955133; doi:10.18632/oncotarget.24796)
Supplement: Supplementary file 7 [file oncotarget-09-21696-s007.xlsx]

## Sheet: Sheet1
Supplementary Table 8. Secreted proteins in SiHa cells. 447 proteins identificated. The mass spectrometry proteomics data have been deposited to the ProteomeXchange Consortium via the PRIDE partner repository with the dataset identifier PXD005466
ID	Name	Mass	Score	Peptides matched
P31946	14-3-3 protein beta/alpha	28307	78	3
P62258	14-3-3 protein epsilon	29486	287	5
P27348	14-3-3 protein theta	28128	75	3
P63104	14-3-3 protein zeta/delta	28011	142	4
Q9NQ66	1-phosphatidylinositol-4,5-bisphosphate phosphodiesterase beta-1	0	44	3
Q4KWH8	1-phosphatidylinositol-4,5-bisphosphate phosphodiesterase eta-1	0	39	2
P43686	26S protease regulatory subunit 6B	47644	96	3
P62269	40S ribosomal protein S18	17740	73	3
P62847	40S ribosomal protein S24	15509	61	1
P62081	40S ribosomal protein S7	22145	119	4
P08865	40S ribosomal protein SA	0	37	4
P32754	4-hydroxyphenylpyruvate dioxygenase	45256	313	7
P10809	60 kDa heat shock protein, mitochondrial	61478	288	8
P05388	60S acidic ribosomal protein P0	34567	229	5
P62913	60S ribosomal protein L11	20516	114	2
P30050	60S ribosomal protein L12	18011	51	1
P83731	60S ribosomal protein L24	17930	46	1
P52209	6-phosphogluconate dehydrogenase, decarboxylating	53852	257	4
P11021	78 kDa glucose-regulated protein	72580	410	9
Q8TE58	A disintegrin and metalloproteinase with thrombospondin motifs 15	106076	37	1
Q8IZT6	Abnormal spindle-like microcephaly-associated protein	414501	44	6
Q9BWD1	Acetyl-CoA acetyltransferase, cytosolic	42030	70	2
P68032	Actin, alpha cardiac muscle 1	42596	280	12
P68133	Actin, alpha skeletal muscle	42644	280	12
P62736	Actin, aortic smooth muscle	42644	108	2
P60709	Actin, cytoplasmic 1	42330	721	19
P63261	Actin, cytoplasmic 2	42386	721	19
P53999	Activated RNA polymerase II transcriptional coactivator p15	14466	41	1
P23526	Adenosylhomocysteinase	48521	188	5
P00568	Adenylate kinase isoenzyme 1	21815	69	2
Q01518	Adenylyl cyclase-associated protein 1	52493	62	2
P84077	ADP-ribosylation factor 1	20838	48	2
P61204	ADP-ribosylation factor 3	20742	48	2
P84085	ADP-ribosylation factor 5	20727	48	1
P12814	Alpha-actinin-1	104005	340	12
O43707	Alpha-actinin-4	105636	483	15
P06733	Alpha-enolase	47631	885	10
Q8TCU4	Alstrom syndrome protein 1	463685	50	5
Q9BXX3	Ankyrin repeat domain-containing protein 30A	161035	43	5
Q53LP3	Ankyrin repeat domain-containing protein 57	56003	36	3
Q12955	Ankyrin-3	483809	43	6
P07355	Annexin A2	38952	330	6
P08758	Annexin A5	36099	145	3
P46013	Antigen KI-67	361481	62	5
P04114	Apolipoprotein B-100	517939	64	6
O43150	Arf-GAP with SH3 domain, ANK repeat and PH domain-containing protein 2	0	40	3
P00966	Argininosuccinate synthase	46935	310	10
P54136	Arginyl-tRNA synthetase, cytoplasmic	76415	33	3
P15848	Arylsulfatase B	0	36	2
P17174	Aspartate aminotransferase, cytoplasmic	46543	111	4
Q7Z591	AT-hook-containing transcription factor	156176	56	4
Q5T9A4	ATPase family AAA domain-containing protein 3B	0	41	5
Q96QE3	ATPase family AAA domain-containing protein 5	209929	35	3
Q86UQ4	ATP-binding cassette sub-family A member 13	582507	46	4
Q8IZY2	ATP-binding cassette sub-family A member 7	236929	40	3
P53396	ATP-citrate synthase	122234	657	3
Q03989	AT-rich interactive domain-containing protein 5A	0	39	2
P98160	Basement membrane-specific heparan sulfate proteoglycan core protein	479940	37	3
Q5H9F3	BCL-6 corepressor-like protein 1	0	33	4
Q13884	Beta-1-syntrophin	0	35	3
Q562R1	Beta-actin-like protein 2	42596	156	4
P13929	Beta-enolase	47394	192	3
Q8NFC6	Biorientation of chromosomes in cell division protein 1-like	0	35	4
O60241	Brain-specific angiogenesis inhibitor 2	0	52	7
Q9NYQ6	Cadherin EGF LAG seven-pass G-type receptor 1	335176	71	5
Q9NYQ7	Cadherin EGF LAG seven-pass G-type receptor 3	363521	32	4
Q9H251	Cadherin-23	0	39	6
Q8N3K9	Cardiomyopathy-associated protein 5	451703	43	4
Q8WXD9	Caskin-1	0	33	4
Q9UBR2	Cathepsin Z	34610	136	3
Q14004	Cell division protein kinase 13	0	38	3
Q9HC77	Centromere protein J	0	34	4
Q02224	Centromere-associated protein E	0	36	3
Q5VT06	Centrosome-associated protein 350	0	37	4
O00299	Chloride intracellular channel protein 1	27280	136	3
Q12873	Chromodomain-helicase-DNA-binding protein 3	0	37	6
Q00610	Clathrin heavy chain 1	193946	143	10
Q7Z460	CLIP-associating protein 1	0	35	4
P10909	Clusterin	53287	115	2
Q9UBF2	Coatomer subunit gamma-2	0	32	4
P23528	Cofilin-1	18783	245	4
Q02388	Collagen alpha-1(VII) chain	296298	46	4
Q99715	Collagen alpha-1(XII) chain	334878	493	26
P39060	Collagen alpha-1(XVIII) chain	0	42	5
P08123	Collagen alpha-2(I) chain	129917	34	4
P13942	Collagen alpha-2(XI) chain	0	60	4
P12111	Collagen alpha-3(VI) chain	345759	42	6
Q8WZ74	Cortactin-binding protein 2	183844	37	3
P12277	Creatine kinase B-type	43083	39	2
Q86VP6	Cullin-associated NEDD8-dissociated protein 1	138525	51	2
P01034	Cystatin-C	16081	128	2
Q14204	Cytoplasmic dynein 1 heavy chain 1	536760	48	6
Q96HP0	Dedicator of cytokinesis protein 6	0	40	4
O43598	Deoxyribonucleoside 5'-monophosphate N-glycosidase	19259	65	1
O14531	Dihydropyrimidinase-related protein 4	0	41	4
Q14689	Disco-interacting protein 2 homolog A	172887	41	5
O60673	DNA polymerase zeta catalytic subunit	0	32	3
Q02880	DNA topoisomerase 2-beta	184682	33	3
P27695	DNA-(apurinic or apyrimidinic site) lyase	35979	50	2
O14802	DNA-directed RNA polymerase III subunit RPC1	0	36	2
O75165	DnaJ homolog subfamily C member 13	0	35	3
Q6PKX4	Docking protein 6	0	42	5
Q8IVF4	Dynein heavy chain 10, axonemal	0	48	4
Q96DT5	Dynein heavy chain 11, axonemal	0	38	7
Q9UFH2	Dynein heavy chain 17, axonemal	517327	42	5
Q9P225	Dynein heavy chain 2, axonemal	0	37	6
Q8TD57	Dynein heavy chain 3, axonemal	476111	48	5
Q8TE73	Dynein heavy chain 5, axonemal	0	42	5
Q96M86	Dynein heavy chain domain-containing protein 1	540950	44	4
Q03001	Dystonin	867875	62	10
Q7Z6Z7	E3 ubiquitin-protein ligase HUWE1	0	51	4
Q6ZT12	E3 ubiquitin-protein ligase UBR3	0	33	2
Q8IUD2	ELKS/Rab6-interacting/CAST family member 1	0	37	3
P68104	Elongation factor 1-alpha 1	50649	450	1
Q05639	Elongation factor 1-alpha 2	50962	173	1
P29692	Elongation factor 1-delta	31281	88	3
P26641	Elongation factor 1-gamma	50525	201	1
P13639	Elongation factor 2	96711	350	5
O15083	ERC protein 2	0	44	4
P60842	Eukaryotic initiation factor 4A-I	46628	152	6
P63241	Eukaryotic translation initiation factor 5A-1	17145	89	1
Q86XX4	Extracellular matrix protein FRAS1	454911	48	7
P15311	Ezrin	69726	450	13
P14324	Farnesyl pyrophosphate synthase	48886	72	2
Q16658	Fascin	55198	348	7
P49327	Fatty acid synthase	276610	500	21
A0AVI2	Fer-1-like protein 5	0	36	3
Q4ZHG4	Fibronectin type III domain-containing protein 1	206145	40	5
O75369	Filamin-B	280749	41	4
Q68DA7	Formin-1	159015	46	5
Q5SZK8	FRAS1-related extracellular matrix protein 2	0	33	5
P04075	Fructose-bisphosphate aldolase A	39915	507	13
P09972	Fructose-bisphosphate aldolase C	39894	181	3
Q9UKJ3	G patch domain-containing protein 8	165218	39	4
P09382	Galectin-1	15080	43	2
Q08380	Galectin-3-binding protein	66361	154	5
P09104	Gamma-enolase	47715	245	3
Q92820	Gamma-glutamyl hydrolase	36452	49	2
Q3V6T2	Girdin	0	49	2
P14136	Glial fibrillary acidic protein	50099	88	2
P11413	Glucose-6-phosphate 1-dehydrogenase	59907	68	3
P06744	Glucose-6-phosphate isomerase	63579	660	2
Q8TCU5	Glutamate [NMDA] receptor subunit 3A	127005	32	6
P78417	Glutathione S-transferase omega-1	27945	68	3
P04406	Glyceraldehyde-3-phosphate dehydrogenase	36361	619	3
P62826	GTP-binding nuclear protein Ran	24643	227	6
Q8NDA8	HEAT repeat-containing protein 7A	0	34	3
P0DMV8/P0DMV9	Heat shock 70 kDa protein 1A/1B	70443	410	9
P34931	Heat shock 70 kDa protein 1-like	70913	381	8
P34932	Heat shock 70 kDa protein 4	95525	76	3
P17066	Heat shock 70 kDa protein 6	71608	320	5
P11142	Heat shock cognate 71 kDa protein	71294	704	12
Q12931	Heat shock protein 75 kDa, mitochondrial	80654	108	2
P04792	Heat shock protein beta-1	22858	95	2
P07900	Heat shock protein HSP 90-alpha	85333	367	11
P08238	Heat shock protein HSP 90-beta	0	518	3
P54652	Heat shock-related 70 kDa protein 2	70428	398	7
Q96RW7	Hemicentin-1	624433	47	6
Q8NDA2	Hemicentin-2	550521	53	4
P09651	Heterogeneous nuclear ribonucleoprotein A1	38933	117	3
Q32P51	Heterogeneous nuclear ribonucleoprotein A1-like 2	34471	117	3
P61978	Heterogeneous nuclear ribonucleoprotein K	51426	117	3
P22626	Heterogeneous nuclear ribonucleoproteins A2/B1	37576	122	4
Q9UQL6	Histone deacetylase 5	0	50	2
P0C0S8	Histone H2A type 1	14099	103	1
P04908	Histone H2A type 1-B/E	14143	103	1
Q93077	Histone H2A type 1-C	14113	103	1
P20671	Histone H2A type 1-D	14115	103	1
Q96KK5	Histone H2A type 1-H	13914	103	1
Q99878	Histone H2A type 1-J	13944	103	1
Q6FI13	Histone H2A type 2-A	14119	103	1
Q16777	Histone H2A type 2-C	14012	103	1
Q7L7L0	Histone H2A type 3	14129	103	1
Q9BTM1	Histone H2A.J	14027	103	1
Q71UI9	Histone H2A.V	13517	55	1
P0C0S5	Histone H2A.Z	13561	55	1
Q96A08	Histone H2B type 1-A	14207	41	2
P33778	Histone H2B type 1-B	13990	110	2
P62807	Histone H2B type 1-C/E/F/G/I	13946	148	2
P58876	Histone H2B type 1-D	13976	148	2
Q93079	Histone H2B type 1-H	13932	148	2
P06899	Histone H2B type 1-J	13944	110	2
O60814	Histone H2B type 1-K	13930	148	2
Q99880	Histone H2B type 1-L	13992	148	2
Q99879	Histone H2B type 1-M	14029	148	2
Q99877	Histone H2B type 1-N	13962	148	2
P23527	Histone H2B type 1-O	13946	110	2
Q16778	Histone H2B type 2-E	13960	110	2
Q5QNW6	Histone H2B type 2-F	13960	148	2
Q8N257	Histone H2B type 3-B	13948	156	2
P57053	Histone H2B type F-S	13984	148	2
P68431	Histone H3.1	15557	64	3
Q16695	Histone H3.1t	15677	64	3
Q71DI3	Histone H3.2	15484	64	3
P84243	Histone H3.3	15408	66	3
Q6NXT2	Histone H3.3C	15350	66	3
P62805	Histone H4	11392	155	4
O14686	Histone-lysine N-methyltransferase MLL2	601158	69	6
Q96L73	Histone-lysine N-methyltransferase, H3 lysine-36 and H4 lysine-20 specific	0	33	5
Q4G0P3	Hydrocephalus-inducing protein homolog	582477	48	3
P00492	Hypoxanthine-guanine phosphoribosyltransferase	24904	49	1
Q14974	Importin subunit beta-1	98826	68	4
O00410	Importin-5	125730	34	2
Q14573	Inositol 1,4,5-trisphosphate receptor type 3	0	35	6
P13645	Keratin, type I cytoskeletal 10	59120	1084	11
Q99456	Keratin, type I cytoskeletal 12	53832	101	3
P13646	Keratin, type I cytoskeletal 13	50113	119	4
P02533	Keratin, type I cytoskeletal 14	52117	113	3
P19012	Keratin, type I cytoskeletal 15	49653	99	3
P08779	Keratin, type I cytoskeletal 16	51754	261	3
Q04695	Keratin, type I cytoskeletal 17	48521	83	3
P08727	Keratin, type I cytoskeletal 19	44223	74	2
Q2M2I5	Keratin, type I cytoskeletal 24	55751	58	3
Q7Z3Z0	Keratin, type I cytoskeletal 25	49970	42	2
Q7Z3Y8	Keratin, type I cytoskeletal 27	50515	65	3
Q7Z3Y7	Keratin, type I cytoskeletal 28	51318	45	2
P35527	Keratin, type I cytoskeletal 9	62435	1034	14
Q9NSB2	Keratin, type II cuticular Hb4	66102	71	2
P04264	Keratin, type II cytoskeletal 1	66301	1422	21
Q7Z794	Keratin, type II cytoskeletal 1b	62329	155	7
P35908	Keratin, type II cytoskeletal 2 epidermal	65795	941	14
Q01546	Keratin, type II cytoskeletal 2 oral	66588	109	3
P12035	Keratin, type II cytoskeletal 3	64741	101	3
P19013	Keratin, type II cytoskeletal 4	57816	177	3
P13647	Keratin, type II cytoskeletal 5	62776	258	3
P02538	Keratin, type II cytoskeletal 6A	60421	348	6
P04259	Keratin, type II cytoskeletal 6B	60448	346	8
P48668	Keratin, type II cytoskeletal 6C	60401	341	8
P08729	Keratin, type II cytoskeletal 7	51572	118	3
Q3SY84	Keratin, type II cytoskeletal 71	0	89	3
Q14CN4	Keratin, type II cytoskeletal 72	56640	72	3
Q86Y46	Keratin, type II cytoskeletal 73	59611	151	5
Q7RTS7	Keratin, type II cytoskeletal 74	0	83	3
O95678	Keratin, type II cytoskeletal 75	59942	185	5
Q8N1N4	Keratin, type II cytoskeletal 78	0	38	2
Q5XKE5	Keratin, type II cytoskeletal 79	58229	97	4
P05787	Keratin, type II cytoskeletal 8	53927	159	4
Q02241	Kinesin-like protein KIF23	0	32	3
Q9ULI4	Kinesin-like protein KIF26A	0	47	5
Q63ZY3	KN motif and ankyrin repeat domain-containing protein 2	0	42	2
Q03252	Lamin-B2	67985	33	2
P25391	Laminin subunit alpha-1	0	35	5
P24043	Laminin subunit alpha-2	353874	34	5
P48634	Large proline-rich protein BAT2	229564	48	4
Q96JM7	Lethal(3)malignant brain tumor-like protein 3	89921	37	3
Q5S007	Leucine-rich repeat serine/threonine-protein kinase 2	290688	49	4
Q5VZK9	Leucine-rich repeat-containing protein 16A	153228	36	3
Q9UIQ6	Leucyl-cystinyl aminopeptidase	0	31	2
Q8N3X6	Ligand-dependent nuclear receptor corepressor-like protein	0	37	2
P00338	L-lactate dehydrogenase A chain	0	537	2
Q9BYZ2	L-lactate dehydrogenase A-like 6B	42508	147	2
P07195	L-lactate dehydrogenase B chain	37065	673	1
Q9NZR2	Low-density lipoprotein receptor-related protein 1B	536259	34	4
O75096	Low-density lipoprotein receptor-related protein 4	217797	50	6
Q12912	Lymphoid-restricted membrane protein	0	35	2
P10619	Lysosomal protective protein	55145	41	1
P40925	Malate dehydrogenase, cytoplasmic	36775	168	2
Q8IWI9	MAX gene-associated protein	0	41	3
Q15648	Mediator of RNA polymerase II transcription subunit 1	0	46	3
Q96JG8	Melanoma-associated antigen D4	81843	41	2
Q13421	Mesothelin	69770	41	2
P01033	Metalloproteinase inhibitor 1	23904	61	2
Q96PK2	Microtubule-actin cross-linking factor 1, isoform 4	675712	58	9
Q9UPN3	Microtubule-actin cross-linking factor 1, isoforms 1/2/3/5	0	42	6
P78559	Microtubule-associated protein 1A	0	35	4
P11137	Microtubule-associated protein 2	0	37	4
O60307	Microtubule-associated serine/threonine-protein kinase 3	144213	44	3
Q5JR59	Microtubule-associated tumor suppressor candidate 2	151203	33	2
Q9NU22	Midasin	640088	42	7
Q8N4C8	Misshapen-like kinase 1	150873	45	2
Q99797	Mitochondrial intermediate peptidase	81817	34	5
O95819	Mitogen-activated protein kinase kinase kinase kinase 4	0	37	2
P26038	Moesin	68198	466	12
Q8WXI7	Mucin-16	2366624	80	9
Q7Z5P9	Mucin-19	0	37	4
Q15746	Myosin light chain kinase, smooth muscle	213816	44	3
P35749	Myosin-11	0	42	3
Q7Z406	Myosin-14	229353	33	4
A7E2Y1	Myosin-7B	0	41	5
P13535	Myosin-8	224298	33	4
P35579	Myosin-9	228467	51	3
Q9UKN7	Myosin-XV	398694	35	3
Q92614	Myosin-XVIIIa	234920	55	6
Q6T4R5	Nance-Horan syndrome protein	178183	33	4
Q86VF7	Nebulin-related-anchoring protein	198688	43	3
Q8WXH0	Nesprin-2	0	48	6
Q6ZNJ1	Neurobeachin-like protein 2	306093	44	3
Q09666	Neuroblast differentiation-associated protein AHNAK	633316	77	7
P21359	Neurofibromin	0	33	5
Q8NEY1	Neuron navigator 1	203760	90	7
Q15818	Neuronal pentraxin-1	47727	119	4
Q99574	Neuroserpin	46717	103	1
Q86XR2	Niban-like protein 2	0	39	4
P29474	Nitric oxide synthase, endothelial	135130	36	4
Q15233	Non-POU domain-containing octamer-binding protein	0	51	1
Q8IVI9	Nostrin	0	42	3
Q92621	Nuclear pore complex protein Nup205	0	38	3
P15531	Nucleoside diphosphate kinase A	17389	354	2
P22392	Nucleoside diphosphate kinase B	17481	273	8
Q9NTK5	Obg-like ATPase 1	45059	100	1
Q5VST9	Obscurin	881261	56	5
Q504Q3	PAB-dependent poly(A)-specific ribonuclease subunit 2	137244	37	3
Q9BYG4	Partitioning defective 6 homolog gamma	41150	34	2
P62937	Peptidyl-prolyl cis-trans isomerase A	18309	225	3
P23284	Peptidyl-prolyl cis-trans isomerase B	23865	319	6
Q06830	Peroxiredoxin-1	22372	332	4
P32119	Peroxiredoxin-2	22065	296	6
Q13162	Peroxiredoxin-4	30765	202	5
P30041	Peroxiredoxin-6	25197	379	13
P30086	Phosphatidylethanolamine-binding protein 1	21190	73	1
P36871	Phosphoglucomutase-1	61892	230	8
P00558	Phosphoglycerate kinase 1	45216	710	18
P07205	Phosphoglycerate kinase 2	45413	181	7
P18669	Phosphoglycerate mutase 1	28996	331	7
P13797	Plastin-3	71560	83	3
Q15149	Plectin	534517	58	8
P11940	Polyadenylate-binding protein 1	71306	51	5
Q8TDX9	Polycystic kidney disease protein 1-like 1	0	44	4
P98161	Polycystin-1	468373	87	7
Q6S8J3	POTE ankyrin domain family member E	123582	307	12
A5A3E0	POTE ankyrin domain family member F	123692	35	3
P0CG38	POTE ankyrin domain family member I	123530	70	4
O60809	PRAME family member 10	0	37	4
P02545	Prelamin-A/C	74540	81	3
P07602	Proactivator polypeptide	60202	63	1
Q9HD20	Probable cation-transporting ATPase 13A1	0	47	1
Q9Y4D8	Probable E3 ubiquitin-protein ligase C12orf51	446102	48	4
O75592	Probable E3 ubiquitin-protein ligase MYCBP2	519504	48	4
Q9NR48	Probable histone-lysine N-methyltransferase ASH1L	0	33	4
Q02809	Procollagen-lysine,2-oxoglutarate 5-dioxygenase 1	84285	68	4
P07737	Profilin-1	15296	306	6
P12004	Proliferating cell nuclear antigen	29252	97	2
Q9UQ80	Proliferation-associated protein 2G4	44299	144	1
Q8NBP7	Proprotein convertase subtilisin/kexin type 9	75866	423	2
P25786	Proteasome subunit alpha type-1	29950	54	3
P25787	Proteasome subunit alpha type-2	26076	140	4
P25788	Proteasome subunit alpha type-3	28787	43	3
P25789	Proteasome subunit alpha type-4	29846	36	1
P60900	Proteasome subunit alpha type-6	27934	133	4
O14818	Proteasome subunit alpha type-7	28089	130	5
P20618	Proteasome subunit beta type-1	26844	70	2
P28070	Proteasome subunit beta type-4	29450	94	4
P28074	Proteasome subunit beta type-5	28761	249	6
P28072	Proteasome subunit beta type-6	25713	143	4
Q8IVF2	Protein AHNAK2	620521	66	4
Q9UPA5	Protein bassoon	0	52	6
P07237	Protein disulfide-isomerase	57567	177	7
P30101	Protein disulfide-isomerase A3	57281	269	10
Q15084	Protein disulfide-isomerase A6	48577	161	4
Q9Y6V0	Protein piccolo	0	36	6
Q14160	Protein scribble homolog	175955	36	4
O95785	Protein Wiz	180520	44	6
Q9NYQ8	Protocadherin Fat 2	483217	45	6
Q6V0I7	Protocadherin Fat 4	0	44	5
Q96JQ0	Protocadherin-16	0	34	4
P00491	Purine nucleoside phosphorylase	32517	210	7
Q5VTE0	Putative elongation factor 1-alpha-like 3	50709	450	1
Q58FF8	Putative heat shock protein HSP 90-beta 2	44671	83	5
P0C7M2	Putative heterogeneous nuclear ribonucleoprotein A1-like 3	34469	117	3
B8ZZ34	Putative protein shisa-8	52202	48	4
P46087	Putative ribosomal RNA methyltransferase NOP2	0	44	3
Q9H853	Putative tubulin-like protein alpha-4B	27915	77	1
P14618	Pyruvate kinase isozymes M1/M2	58736	742	2
P50395	Rab GDP dissociation inhibitor beta	51287	318	7
Q13671	Ras and Rab interactor 1	0	37	3
P51157	Ras-related protein Rab-28	0	50	2
P10586	Receptor-type tyrosine-protein phosphatase F	214774	35	5
Q9P227	Rho GTPase-activating protein 23	163666	38	2
P60891	Ribose-phosphate pyrophosphokinase 1	35469	34	1
Q9H7B2	Ribosome production factor 2 homolog	35907	47	3
Q9P2E9	Ribosome-binding protein 1	153020	64	3
Q8N1G1	RNA exonuclease 1 homolog	132891	53	3
Q5TZA2	Rootletin	229066	53	5
Q92736	Ryanodine receptor 2	571865	36	7
Q15413	Ryanodine receptor 3	560001	40	3
Q9UQ35	Serine/arginine repetitive matrix protein 2	300720	67	4
Q9Y3S1	Serine/threonine-protein kinase WNK2	244868	47	3
P62140	Serine/threonine-protein phosphatase PP1-beta catalytic subunit	38073	59	3
Q13315	Serine-protein kinase ATM	356828	37	5
P02787	Serotransferrin	79494	35	2
Q8IW75	Serpin A12	0	35	5
P35237	Serpin B6	43256	112	4
P50454	Serpin H1	46751	115	4
P02768	Serum albumin	71464	231	3
Q9UPX8	SH3 and multiple ankyrin repeat domains protein 2	0	59	3
Q9BYB0	SH3 and multiple ankyrin repeat domains protein 3	0	57	4
Q9H2Y9	Solute carrier organic anion transporter family member 5A1	0	35	3
Q9H3E2	Sorting nexin-25	0	35	3
Q9UBP0	Spastin	67721	38	4
Q13813	Spectrin alpha chain, brain	285976	51	4
Q9H254	Spectrin beta chain, brain 3	290693	86	4
Q9NRC6	Spectrin beta chain, brain 4	0	45	6
P11277	Spectrin beta chain, erythrocyte	0	46	4
Q9P0W8	Spermatogenesis-associated protein 7	68430	64	3
Q13838	Spliceosome RNA helicase BAT1	49664	66	1
Q12770	Sterol regulatory element-binding protein cleavage-activating protein	141819	48	2
Q15772	Striated muscle preferentially expressed protein kinase	357376	40	4
O60279	Sushi domain-containing protein 5	68953	37	1
Q8TER0	Sushi, nidogen and EGF-like domain-containing protein 1	158397	53	5
Q9Y490	Talin-1	272726	40	4
Q9Y4G6	Talin-2	274829	56	4
Q5TCY1	Tau-tubulin kinase 1	0	33	1
P78371	T-complex protein 1 subunit beta	58040	35	1
P50991	T-complex protein 1 subunit delta	58650	77	2
P48643	T-complex protein 1 subunit epsilon	60481	93	3
Q99832	T-complex protein 1 subunit eta	60107	71	1
P49368	T-complex protein 1 subunit gamma	61427	231	5
P50990	T-complex protein 1 subunit theta	60450	70	5
P40227	T-complex protein 1 subunit zeta	58676	141	5
Q99973	Telomerase protein component 1	0	41	4
Q9UKZ4	Teneurin-1	0	36	6
Q9HBL0	Tensin-1	187026	52	3
Q5SRH9	Tetratricopeptide repeat protein 39A	0	32	3
P10599	Thioredoxin	12063	40	2
Q16881	Thioredoxin reductase 1, cytoplasmic	71841	36	4
P07202	Thyroid peroxidase	104851	65	6
Q8WZ42	Titin	3849990	140	36
P31629	Transcription factor HIVEP2	0	44	5
P02786	Transferrin receptor protein 1	85506	115	4
Q15582	Transforming growth factor-beta-induced protein ig-h3	75496	52	1
P55072	Transitional endoplasmic reticulum ATPase	90282	449	11
P29401	Transketolase	68739	742	1
P60174	Triosephosphate isomerase	26986	441	3
P07477	Trypsin-1	27159	44	2
P68363	Tubulin alpha-1B chain	50964	432	1
Q9BQE3	Tubulin alpha-1C chain	50708	430	1
P68366	Tubulin alpha-4A chain	50810	238	1
Q9NY65	Tubulin alpha-8 chain	50906	138	1
P07437	Tubulin beta chain	50375	400	1
Q9H4B7	Tubulin beta-1 chain	51147	103	2
P68371	Tubulin beta-2C chain	50551	54	1
P42684	Tyrosine-protein kinase ABL2	129675	54	5
P22314	Ubiquitin-like modifier-activating enzyme 1	119260	163	10
Q5TEA3	Uncharacterized protein C20orf194	134101	44	4
Q9Y4B5	Uncharacterized protein KIAA0802	0	37	4
Q9Y2F5	Uncharacterized protein KIAA0947	0	49	5
Q2LD37	Uncharacterized protein KIAA1109	561392	47	6
Q5VZ46	Uncharacterized protein KIAA1614	127754	35	3
O75445	Usherin	587541	47	5
P46939	Utrophin	0	37	7
Q709C8	Vacuolar protein sorting-associated protein 13C	0	62	4
Q96QK1	Vacuolar protein sorting-associated protein 35	92765	88	2
P18206	Vinculin	0	56	3
O43497	Voltage-dependent T-type calcium channel subunit alpha-1G	266470	34	5
O75191	Xylulose kinase	0	34	4
Q96JG9	Zinc finger protein 469	414696	43	7
Q9Y493	Zonadhesin	0	36	3
