# Supplementary material for: GSTM3 and GSTP1: novel players driving tumor progression in cervical cancer
Source: Oncotarget. 2018 Apr 24;9(31):21696–714. doi: 10.18632/oncotarget.24796 (PMC5955133; doi:10.18632/oncotarget.24796)
Supplement: Supplementary file 8 [file oncotarget-09-21696-s008.xlsx]

## Sheet: Sheet1
Supplementary Table 10. List of primers used to generate recombinant GSTM3 protein. 30 cycles of a standard PCR protocol were performed using following program: 94 °C for 1 min, 62 °C for 45 seconds and 72 °C for 2 min.
Name	Sequence 5’ > 3’	Comments
M3-1	ATGTCGTGCGAGTCGTCTATGGTTCTCGGGTACTGGGATATTCGTGGGCTGGCGCACGCCATCCGCCTGCTCCTGG
M3-2	CATAGTCAGGAGCTTCCCCGCACGTGTACCGTTTCTCCTCATAAGAGGTATCCGTGAACTCCAGGAGCAGGCGGATGG
M3-3	GGAAGCTCCTGACTATGATCGAAGCCAATGGCTGGATGTGAAATTCAAGCTAGACCTGGACTTTCCTAATCTGCCCTACC
M3-4	GCTTGCGAGCGATGTAGCGCAAGATGGCATTGCTCTGGGTGATCTTGTTCTTCCCATCCAGGAGGTAGGGCAGATTAGG
M3-5	GCTACATCGCTCGCAAGCACAACATGTGTGGTGAGACTGAAGAAGAAAAGATTCGAGTGGACATCATAGAGAACC
M3-6	CAGTTTTTCGTGGTCAGAGCTGTAACAGAGCCTTATCAGTTGTGTGCGGAAATCCATTACTTGGTTCTCTATGATGTCC
M3-7	GCTCTGACCACGAAAAACTGAAGCCTCAGTACTTGGAAGAGCTACCTGGACAACTGAAACAATTCTCCATGTTTCTGG
M3-8	GGTGAGAAAATCCACAAAGGTGAGCTTTTCCCCGGCAAACCATGAGAATTTCCCCAGAAACATGGAGAATTG
M3-9	CCTTTGTGGATTTTCTCACCTATGATATCTTGGATCAGAACCGTATATTTGACCCCAAGTGCCTGGATGAGTTCC
M3-10	CCAAGTGCCTGGATGAGTTCCCAAACCTGAAGGCTTTCATGTGCCGTTTTGAGGCTTTGGAGAAAATCGCTGCC
M3-11	CCACTGGGCCATCTTGTTGTTGATGGGCATCTTGCAGAACTGATCAGACTGTAAGTAGGCAGCGATTTTCTCCAAAGC
M3-12	CCATCAACAACAAGATGGCCCAGTGGGGCAACAAGCCTATATGCTGA
GSTM3-HindIII	ATAGACAAGCTTAACAAAATGTCTGGGTCGTCGCACCATCACCACCATCATTCGTGCGAGTCGTCTATGG	This oligo contains the HindIII restriction site (bold), yeast consensus sequence at the translation initiation site and codons for 6 histidines (bold and underlined).
GSTM3-BamHI	ATACAAGGATCCTCAGCATATAGGCTTGTTGC	This oligo contains the BamHI restriction site (bold).
